# Supplementary material for: Epidemiological Characterisation of blaNDM-Positive Enterobacterales from Food-Producing Animal Farms in Southwest China
Source: Microorganisms. 2023 Sep 13;11(9):2304. doi: 10.3390/microorganisms11092304 (PMC10536151; doi:10.3390/microorganisms11092304)
Supplement: Supplementary file 1 [file microorganisms-11-02304-s001.zip]

Archive with 1 entries (1 files):
- microorganisms-2578769-supplementary.xlsx
