# Supplementary material for: Epidemiological Characterisation of blaNDM-Positive Enterobacterales from Food-Producing Animal Farms in Southwest China
Source: Microorganisms. 2023 Sep 13;11(9):2304. doi: 10.3390/microorganisms11092304 (PMC10536151; doi:10.3390/microorganisms11092304)
Supplement: Supplementary file 1 [file microorganisms-11-02304-s001.zip › microorganisms-2578769-supplementary.xlsx]

## Sheet: Supplementary Table S1
Supplementary Table S1:Information for 102 Enterobacteriaceae strains from blaNDM-positive strains in this study
Strain	species	Province	Year	Source	Origin	Farms	MLST	Subtypes		Sampling location	Sampling soource	Sampling farms	Sampling date	blaNDM positive strains/Sampling numbers	blaNDM positive rate
EC1	Escherichia coli	Yunnan	2021	Swine	Feces	K	ecoli 6730	blaNDM-5		Sichuan	Chicken	A	2021.6.5	10/72: 13.8％	7.89％：45/570
EC10	Escherichia coli	Sichuan	2021	Swine	Feces	E	ecoli 6730	blaNDM-5		Sichuan	Chicken	M	2021.4.23	9/72: 12.5％
EC11	Escherichia coli	Sichuan	2021	Swine	Feces	E	ecoli 6730	blaNDM-5		Sichuan	Chicken	N	2021.4.2	9/51: 17.6％
EC12	Escherichia coli	Sichuan	2021	Swine	Feces	D	ecoli 1178	blaNDM-5		Sichuan	Chicken	O	2021.6.25	4/72: 5.50％
EC13	Escherichia coli	Sichuan	2021	Swine	Feces	D	ecoli 6730	blaNDM-5		Sichuan	Chicken	P	2021.5.7	7/87: 8.04％
EC14	Escherichia coli	Sichuan	2021	Chicken	anal swabs	P	ecoli 48	blaNDM-5		Sichuan	Chicken	Q	2021.6.2	3/144: 2.08％
EC15	Escherichia coli	Sichuan	2021	Chicken	anal swabs	P	ecoli 48	blaNDM-5		Sichuan	Chicken	S	2021.7.21	3/72: 4.16％
EC16	Escherichia coli	Sichuan	2021	Chicken	anal swabs	P	ecoli 48	blaNDM-5		Sichuan	Swine	B	2021.5.26	5/196: 2.55％	6.75％：57/942
EC17	Escherichia coli	Sichuan	2021	Swine	Feces	E	ecoli 6730	blaNDM-5		Sichuan	Swine	C	2021.5.9	1/144: 0.69％
EC18	Escherichia coli	Sichuan	2021	Swine	Feces	E	ecoli 6730	blaNDM-5		Sichuan	Swine	D	2021.3.20	6/99: 6.06％
EC19	Escherichia coli	Sichuan	2021	Chicken	anal swabs	O	ecoli 167	blaNDM-5		Sichuan	Swine	E	2021.8.5	6/144: 4.16％
EC2	Escherichia coli	Yunnan	2021	Swine	Feces	K	ecoli 13923	blaNDM-1		Sichuan	Swine	F	2021.4.9	6/72: 8.33％
EC20	Escherichia coli	Sichuan	2021	Chicken	anal swabs	O	ecoli 48	blaNDM-5		Sichuan	Swine	G	2021.5.6	7/35: 20.0％
EC21	Escherichia coli	Sichuan	2021	Chicken	anal swabs	P	ecoli 48	blaNDM-5		Sichuan	Swine	H	2021.2.1	4/72: 5.56％
EC22	Escherichia coli	Sichuan	2021	Chicken	anal swabs	P	ecoli 48	blaNDM-5		Yunnan	Swine	I	2021.7.21	7/60: 11.7％
EC23	Escherichia coli	Sichuan	2021	Chicken	anal swabs	P	ecoli 48	blaNDM-5		Yunnan	Swine	J	2021.6.2	3/30: 10.0％
EC24	Escherichia coli	Sichuan	2021	Chicken	anal swabs	O	ecoli 167	blaNDM-5		Yunnan	Swine	K	2021.7.21	8/60: 13.3％
EC25	Escherichia coli	Yunnan	2021	Swine	Feces	I	ecoli 13923	blaNDM-1		Yunnan	Swine	R	2021.7.26	4/30: 13.3％
EC26	Escherichia coli	Yunnan	2021	Swine	Feces	K	ecoli 13923	blaNDM-1
EC27	Escherichia coli	Sichuan	2021	Swine	Feces	C	ecoli 48	blaNDM-5
EC28	Escherichia coli	Sichuan	2021	Swine	Feces	H	ecoli 6730	blaNDM-5
EC29	Escherichia coli	Sichuan	2021	Swine	Feces	H	ecoli 6730	blaNDM-5
EC3	Escherichia coli	Sichuan	2021	Swine	Feces	D	ecoli 6730	blaNDM-5
EC30	Escherichia coli	Sichuan	2021	Swine	Feces	H	ecoli 6730	blaNDM-5
EC31	Escherichia coli	Sichuan	2021	Swine	Feces	H	ecoli 6730	blaNDM-5
EC32	Escherichia coli	Yunnan	2021	Swine	Feces	J	ecoli 167	blaNDM-5
EC33	Escherichia coli	Sichuan	2021	Swine	Feces	B	ecoli 746	blaNDM-1
EC34	Escherichia coli	Sichuan	2021	Chicken	anal swabs	N	ecoli 7054	blaNDM-5
EC35	Escherichia coli	Sichuan	2021	Chicken	anal swabs	N	ecoli 7054	blaNDM-5
EC36	Escherichia coli	Sichuan	2021	Chicken	anal swabs	N	ecoli 7054	blaNDM-5
EC37	Escherichia coli	Sichuan	2021	Chicken	anal swabs	N	ecoli 7054	blaNDM-5
EC38	Escherichia coli	Sichuan	2021	Chicken	anal swabs	M	ecoli 7054	blaNDM-5
EC39	Escherichia coli	Sichuan	2021	Swine	Feces	G	ecoli 13923	blaNDM-1
EC4	Escherichia coli	Sichuan	2021	Swine	Feces	D	ecoli 6730	blaNDM-5
EC40	Escherichia coli	Yunnan	2021	Swine	Feces	R	ecoli 7054	blaNDM-5
EC41	Escherichia coli	Sichuan	2021	Chicken	anal swabs	Q	ecoli 746	blaNDM-1
EC42	Escherichia coli	Yunnan	2021	Swine	Feces	K	ecoli 6730	blaNDM-5
EC43	Escherichia coli	Sichuan	2021	Swine	Feces	F	ecoli 13923	blaNDM-1
EC44	Escherichia coli	Sichuan	2021	Swine	Feces	F	ecoli 13923	blaNDM-1
EC45	Escherichia coli	Sichuan	2021	Swine	Feces	F	ecoli 746	blaNDM-1
EC46	Escherichia coli	Sichuan	2021	Chicken	anal swabs	A	ecoli 9461	blaNDM-5
EC47	Escherichia coli	Sichuan	2021	Chicken	anal swabs	A	ecoli 9461	blaNDM-5
EC48	Escherichia coli	Yunnan	2021	Swine	Feces	K	ecoli 6730	blaNDM-5
EC49	Escherichia coli	Sichuan	2021	Chicken	anal swabs	M	ecoli 7366	blaNDM-5
EC5	Escherichia coli	Sichuan	2021	Swine	Feces	D	ecoli 6730	blaNDM-5
EC50	Escherichia coli	Sichuan	2021	Swine	Feces	G	ecoli 167	blaNDM-5
EC51	Escherichia coli	Sichuan	2021	Chicken	anal swabs	A	ecoli 10	blaNDM-5
EC52	Escherichia coli	Sichuan	2021	Chicken	anal swabs	A	ecoli 10	blaNDM-5
EC53	Escherichia coli	Sichuan	2021	Chicken	anal swabs	A	ecoli 10	blaNDM-5
EC54	Escherichia coli	Sichuan	2021	Chicken	anal swabs	A	ecoli 10	blaNDM-5
EC55	Escherichia coli	Sichuan	2021	Chicken	anal swabs	A	ecoli 10	blaNDM-5
EC56	Escherichia coli	Sichuan	2021	Chicken	anal swabs	A	ecoli 10	blaNDM-5
EC57	Escherichia coli	Sichuan	2021	Chicken	anal swabs	A	ecoli 10	blaNDM-5
EC6	Escherichia coli	Sichuan	2021	Swine	Feces	D	ecoli 6730	blaNDM-5
EC7	Escherichia coli	Yunnan	2021	Swine	Feces	I	ecoli 13923	blaNDM-1
EC8	Escherichia coli	Sichuan	2021	Swine	Feces	E	ecoli 6730	blaNDM-5
EC9	Escherichia coli	Sichuan	2021	Swine	Feces	E	ecoli 6730	blaNDM-5
KP1	Klebsiella pneumoniae	Yunnan	2021	Swine	Feces	I	kpneumoniae 490	blaNDM-1
KP17	Klebsiella pneumoniae	Sichuan	2021	Chicken	anal swabs	S	kpneumoniae 490	blaNDM-1
KP2	Klebsiella pneumoniae	Sichuan	2021	Chicken	anal swabs	O	kpneumoniae 25	blaNDM-1
KP3	Klebsiella pneumoniae	Yunnan	2021	Swine	Feces	I	kpneumoniae 490	blaNDM-1
KP4	Klebsiella pneumoniae	Sichuan	2021	Chicken	anal swabs	N	kpneumoniae 490	blaNDM-1
KP5	Klebsiella pneumoniae	Sichuan	2021	Swine	Feces	G	kpneumoniae 490	blaNDM-1
KP6	Klebsiella pneumoniae	Sichuan	2021	Chicken	anal swabs	Q	kpneumoniae 490	blaNDM-1
KP7	Klebsiella pneumoniae	Sichuan	2021	Chicken	anal swabs	Q	kpneumoniae 490	blaNDM-1
KP8	Klebsiella pneumoniae	Sichuan	2021	Chicken	anal swabs	A	kpneumoniae 490	blaNDM-1
KQ1	Klebsiella quasipneumoniae	Sichuan	2021	Swine	Feces	B	kpneumoniae 6289	blaNDM-5
KQ10	Klebsiella quasipneumoniae	Yunnan	2021	Swine	Feces	K	kpneumoniae 6289	blaNDM-5
KQ11	Klebsiella quasipneumoniae	Yunnan	2021	Swine	Feces	K	kpneumoniae 6289	blaNDM-5
KQ12	Klebsiella quasipneumoniae	Sichuan	2021	Swine	Feces	F	kpneumoniae 6289	blaNDM-5
KQ13	Klebsiella quasipneumoniae	Yunnan	2021	Swine	Feces	J	kpneumoniae 6289	blaNDM-5
KQ14	Klebsiella quasipneumoniae	Yunnan	2021	Swine	Feces	I	kpneumoniae 6289	blaNDM-5
KQ15	Klebsiella quasipneumoniae	Yunnan	2021	Swine	Feces	I	kpneumoniae 6289	blaNDM-5
KQ16	Klebsiella quasipneumoniae	Sichuan	2021	Chicken	anal swabs	M	kpneumoniae 6289	blaNDM-5
KQ17	Klebsiella quasipneumoniae	Sichuan	2021	Chicken	anal swabs	M	kpneumoniae 6289	blaNDM-5
KQ18	Klebsiella quasipneumoniae	Sichuan	2021	Swine	Feces	G	kpneumoniae 6289	blaNDM-5
KQ19	Klebsiella quasipneumoniae	Sichuan	2021	Swine	Feces	B	kpneumoniae 6289	blaNDM-5
KQ2	Klebsiella quasipneumoniae	Sichuan	2021	Chicken	anal swabs	N	kpneumoniae 6289	blaNDM-5
KQ20	Klebsiella quasipneumoniae	Sichuan	2021	Chicken	anal swabs	N	kpneumoniae 6289	blaNDM-5
KQ21	Klebsiella quasipneumoniae	Sichuan	2021	Chicken	anal swabs	N	kpneumoniae 6289	blaNDM-5
KQ22	Klebsiella quasipneumoniae	Sichuan	2021	Chicken	anal swabs	M	kpneumoniae 6289	blaNDM-5
KQ23	Klebsiella quasipneumoniae	Yunnan	2021	Swine	Feces	J	kpneumoniae 4778	blaNDM-1
KQ24	Klebsiella quasipneumoniae	Sichuan	2021	Swine	Feces	B	kpneumoniae 6289	blaNDM-1
KQ25	Klebsiella quasipneumoniae	Sichuan	2021	Chicken	anal swabs	M	kpneumoniae 6289	blaNDM-5
KQ26	Klebsiella quasipneumoniae	Yunnan	2021	Swine	Feces	R	kpneumoniae 4778	blaNDM-1
KQ27	Klebsiella quasipneumoniae	Sichuan	2021	Chicken	anal swabs	S	kpneumoniae 4778	blaNDM-1
KQ28	Klebsiella quasipneumoniae	Sichuan	2021	Chicken	anal swabs	P	kpneumoniae 6289	blaNDM-5
KQ29	Klebsiella quasipneumoniae	Sichuan	2021	Chicken	anal swabs	S	kpneumoniae 4778	blaNDM-1
KQ3	Klebsiella quasipneumoniae	Sichuan	2021	Chicken	anal swabs	N	kpneumoniae 6289	blaNDM-5
KQ30	Klebsiella quasipneumoniae	Yunnan	2021	Swine	Feces	K	kpneumoniae 4778	blaNDM-1
KQ31	Klebsiella quasipneumoniae	Yunnan	2021	Swine	Feces	R	kpneumoniae 6289	blaNDM-5
KQ4	Klebsiella quasipneumoniae	Sichuan	2021	Chicken	anal swabs	M	kpneumoniae 6289	blaNDM-5
KQ5	Klebsiella quasipneumoniae	Sichuan	2021	Chicken	anal swabs	M	kpneumoniae 6289	blaNDM-5
KQ6	Klebsiella quasipneumoniae	Sichuan	2021	Chicken	anal swabs	M	kpneumoniae 6289	blaNDM-5
KQ7	Klebsiella quasipneumoniae	Yunnan	2021	Swine	Feces	R	kpneumoniae 6289	blaNDM-5
KQ8	Klebsiella quasipneumoniae	Sichuan	2021	Swine	Feces	G	kpneumoniae 6289	blaNDM-5
KQ9	Klebsiella quasipneumoniae	Sichuan	2021	Swine	Feces	G	kpneumoniae 6289	blaNDM-5
PM1	Proteus mirabilis	Sichuan	2021	Swine	Feces	G	NA	blaNDM-5
PVA1	Providencia vermicola	Sichuan	2021	Swine	Feces	B	NA	blaNDM-1
PVA2	Providencia vermicola	Sichuan	2021	Swine	Feces	F	NA	blaNDM-1
PVA3	Providencia vermicola	Sichuan	2021	Swine	Feces	F	NA	blaNDM-1
PVA4	Providencia vermicola	Yunnan	2021	Swine	Feces	I	NA	blaNDM-1

## Sheet: Supplementary Table S2
Supplementary Table S2：Details of 1911 Enterobacteriaceae strains containing blaNDM-1 or blaNDM-5 resistance genes from China (database: NCBI, Dates to December 2022)
Assembly	BioProject	BioSample	Scientific name	Collection location	Collection date	Host	Isolation Source	Subtypes	ST
GCA_001014795.2	PRJNA418674	SAMN03083281	Escherichia coli	China: Chengdu	2012-11-30	Homo sapiens	abdominal drainage	NDM-1	3835
GCA_001509655.1	PRJNA298278	SAMN04157978	Escherichia coli	China:Zhe Jiang	2014-08-16	Homo sapiens	blood	NDM-5	167
GCA_001509665.1	PRJNA298278	SAMN04157980	Escherichia coli	China:Zhe Jiang	2014-08-25	Homo sapiens	nasal fester cultures	NDM-5	167
GCA_001509675.1	PRJNA298278	SAMN04157977	Escherichia coli	China:Zhe Jiang	2014-08-06	Homo sapiens	blood	NDM-5	167
GCA_001509715.1	PRJNA298278	SAMN04157979	Escherichia coli	China:Zhe Jiang	2014-08-25	Homo sapiens	nasal fester cultures	NDM-5	167
GCA_001509735.1	PRJNA298278	SAMN04157981	Escherichia coli	China:Zhe Jiang	2014-09-04	Homo sapiens	nasal fester cultures	NDM-5	167
GCA_001509745.1	PRJNA298278	SAMN04157982	Escherichia coli	China:Zhe Jiang	2014-09-11	Homo sapiens	nasal fester cultures	NDM-5	167
GCA_001644175.1	PRJNA319331	SAMN04884976	Escherichia coli	China	2015-05-21	Homo sapiens	liver ascites	NDM-5	156
GCA_001860505.1	PRJNA304360	SAMN04299569	Escherichia coli	China: Zhejiang	2013-09-28	Homo sapiens	urine	NDM-1	167
GCA_001891215.1	PRJNA349231	SAMN05928847	Escherichia coli	China: Shandong	2014-11-01	chicken	cloaca swabs from commercial farm	NDM-5	101
GCA_001891225.1	PRJNA349231	SAMN05928846	Escherichia coli	China: Shandong	2014-11-01	chicken	cloaca swabs from commercial farm	NDM-5	101
GCA_001891235.1	PRJNA349231	SAMN05928848	Escherichia coli	China: Shandong	2014-11-01	chicken	cloaca swabs from commercial farm	NDM-5	101
GCA_001891285.1	PRJNA349231	SAMN05928849	Escherichia coli	China: Shandong	2014-11-01	chicken	cloaca swabs from commercial farm	NDM-5	101
GCA_001891365.1	PRJNA349231	SAMN05928856	Escherichia coli	China: Shandong	2014-11-01	chicken	cloaca swabs from commercial farm	NDM-5	101
GCA_001891445.1	PRJNA349231	SAMN05928864	Escherichia coli	China: Shandong	2014-11-01	chicken	cloaca swabs from commercial farm	NDM-1	156
GCA_001891455.1	PRJNA349231	SAMN05928865	Escherichia coli	China: Shandong	2014-11-01	chicken	cloaca swabs from commercial farm	NDM-1	156
GCA_001891465.1	PRJNA349231	SAMN05928869	Escherichia coli	China: Shandong	2015-02-01	chicken	cloaca swabs from commercial farm	NDM-5	354
GCA_001891475.1	PRJNA349231	SAMN05928871	Escherichia coli	China: Shandong	2015-02-01	chicken	cloaca swabs from commercial farm	NDM-5	354
GCA_001891535.1	PRJNA349231	SAMN05928875	Escherichia coli	China: Shandong	2015-02-01	chicken	cloaca swabs from commercial farm	NDM-5	6391
GCA_001891555.1	PRJNA349231	SAMN05928879	Escherichia coli	China: Shandong	2015-02-01	chicken	cloaca swabs from commercial farm	NDM-5	156
GCA_001891615.1	PRJNA349231	SAMN05928881	Escherichia coli	China: Shandong	2015-02-01	chicken	cloaca swabs from commercial farm	NDM-5	167
GCA_001891625.1	PRJNA349231	SAMN05928883	Escherichia coli	China: Shandong	2015-02-01	chicken	cloaca swabs from commercial farm	NDM-5	156
GCA_001891655.1	PRJNA349231	SAMN05928884	Escherichia coli	China: Shandong	2015-05-01	chicken	cloaca swabs from commercial farm	NDM-5	101
GCA_001891685.1	PRJNA349231	SAMN05928887	Escherichia coli	China: Shandong	2015-05-01	chicken	cloaca swabs from commercial farm	NDM-5	101
GCA_001891805.1	PRJNA349231	SAMN05928896	Escherichia coli	China: Shandong	2015-05-01	chicken	cloaca swabs from commercial farm	NDM-5	361
GCA_001891885.1	PRJNA349231	SAMN05928903	Escherichia coli	China: Shandong	2015-05-01	chicken	cloaca swabs from commercial farm	NDM-5	226
GCA_001891925.1	PRJNA349231	SAMN05928898	Escherichia coli	China: Shandong	2015-05-01	chicken	cloaca swabs from commercial farm	NDM-5	361
GCA_001891995.1	PRJNA349231	SAMN05928909	Escherichia coli	China: Shandong	2015-05-01	Not Available	sewage from commercial farm	NDM-1	156
GCA_001892055.1	PRJNA349231	SAMN05928913	Escherichia coli	China: Shandong	2015-05-01	Not Available	sewage from commercial farm	NDM-5	226
GCA_001892065.1	PRJNA349231	SAMN05928914	Escherichia coli	China: Shandong	2015-05-01	chicken	cloaca swabs from commercial farm	NDM-1	156
GCA_001892105.1	PRJNA349231	SAMN05928915	Escherichia coli	China: Shandong	2015-05-01	chicken	cloaca swabs from commercial farm	NDM-1	156
GCA_001892125.1	PRJNA349231	SAMN05928916	Escherichia coli	China: Shandong	2015-05-01	chicken	cloaca swabs from commercial farm	NDM-1	156
GCA_001892135.1	PRJNA349231	SAMN05928917	Escherichia coli	China: Shandong	2015-05-01	chicken	cloaca swabs from commercial farm	NDM-1	156
GCA_001892145.1	PRJNA349231	SAMN05928918	Escherichia coli	China: Shandong	2015-05-01	chicken	cloaca swabs from commercial farm	NDM-1	156
GCA_001892185.1	PRJNA349231	SAMN05928920	Escherichia coli	China: Shandong	2015-05-01	chicken	cloaca swabs from commercial farm	NDM-1	156
GCA_001892215.1	PRJNA349231	SAMN05928850	Escherichia coli	China: Shandong	2014-11-01	chicken	cloaca swabs from commercial farm	NDM-5	101
GCA_001892245.1	PRJNA349231	SAMN05928851	Escherichia coli	China: Shandong	2014-11-01	chicken	cloaca swabs from commercial farm	NDM-5	101
GCA_001892275.1	PRJNA349231	SAMN05928859	Escherichia coli	China: Shandong	2014-11-01	chicken	cloaca swabs from commercial farm	NDM-5	101
GCA_001892325.1	PRJNA349231	SAMN05928862	Escherichia coli	China: Shandong	2014-11-01	chicken	cloaca swabs from commercial farm	NDM-1	617
GCA_001892335.1	PRJNA349231	SAMN05928866	Escherichia coli	China: Shandong	2015-02-01	chicken	cloaca swabs from commercial farm	NDM-5	617
GCA_001892365.1	PRJNA349231	SAMN05928867	Escherichia coli	China: Shandong	2015-02-01	chicken	cloaca swabs from commercial farm	NDM-5	226
GCA_001892405.1	PRJNA349231	SAMN05928868	Escherichia coli	China: Shandong	2015-02-01	chicken	cloaca swabs from commercial farm	NDM-5	354
GCA_001892435.1	PRJNA349231	SAMN05928872	Escherichia coli	China: Shandong	2015-02-01	chicken	cloaca swabs from commercial farm	NDM-5	6388
GCA_001892445.1	PRJNA349231	SAMN05928873	Escherichia coli	China: Shandong	2015-02-01	chicken	cloaca swabs from commercial farm	NDM-5	6388
GCA_001892485.1	PRJNA349231	SAMN05928876	Escherichia coli	China: Shandong	2015-02-01	chicken	cloaca swabs from commercial farm	NDM-5	6388
GCA_001892505.1	PRJNA349231	SAMN05928878	Escherichia coli	China: Shandong	2015-02-01	chicken	cloaca swabs from commercial farm	NDM-5	226
GCA_001892515.1	PRJNA349231	SAMN05928882	Escherichia coli	China: Shandong	2015-02-01	chicken	cloaca swabs from commercial farm	NDM-5	354
GCA_001892565.1	PRJNA349231	SAMN05928889	Escherichia coli	China: Shandong	2015-05-01	chicken	cloaca swabs from commercial farm	NDM-5	361
GCA_001892585.1	PRJNA349231	SAMN05928891	Escherichia coli	China: Shandong	2015-05-01	chicken	cloaca swabs from commercial farm	NDM-5	361
GCA_001892595.1	PRJNA349231	SAMN05928894	Escherichia coli	China: Shandong	2015-05-01	chicken	cloaca swabs from commercial farm	NDM-5	226
GCA_001892605.1	PRJNA349231	SAMN05928899	Escherichia coli	China: Shandong	2015-05-01	chicken	cloaca swabs from commercial farm	NDM-5	101
GCA_001892685.1	PRJNA349231	SAMN05928919	Escherichia coli	China: Shandong	2015-05-01	chicken	cloaca swabs from commercial farm	NDM-1	156
GCA_001892745.1	PRJNA349231	SAMN05928922	Escherichia coli	China: Shandong	2015-08-01	chicken	cloaca swabs from commercial farm	NDM-5	617
GCA_001892755.1	PRJNA349231	SAMN05928923	Escherichia coli	China: Shandong	2015-08-01	chicken	cloaca swabs from commercial farm	NDM-5	162
GCA_001892795.1	PRJNA349231	SAMN05928925	Escherichia coli	China: Shandong	2015-08-01	chicken	cloaca swabs from commercial farm	NDM-5	10
GCA_001892825.1	PRJNA349231	SAMN05928926	Escherichia coli	China: Shandong	2015-08-01	chicken	cloaca swabs from commercial farm	NDM-5	10
GCA_001892835.1	PRJNA349231	SAMN05928927	Escherichia coli	China: Shandong	2015-08-01	chicken	cloaca swabs from commercial farm	NDM-5	162
GCA_001892865.1	PRJNA349231	SAMN05928929	Escherichia coli	China: Shandong	2015-08-01	chicken	cloaca swabs from commercial farm	NDM-5	1114
GCA_001892905.1	PRJNA349231	SAMN05928932	Escherichia coli	China: Shandong	2015-08-01	chicken	cloaca swabs from commercial farm	NDM-5	1114
GCA_001893015.1	PRJNA349231	SAMN05928938	Escherichia coli	China: Shandong	2015-05-01	fly	commercial chicken farm	NDM-5	6390
GCA_001893035.1	PRJNA349231	SAMN05928943	Escherichia coli	China: Shandong	2015-05-01	fly	commercial chicken farm	NDM-1	1638
GCA_001893085.1	PRJNA349231	SAMN05928935	Escherichia coli	China: Shandong	2015-05-01	fly	commercial chicken farm	NDM-5	1518
GCA_001893105.1	PRJNA349231	SAMN05928939	Escherichia coli	China: Shandong	2015-05-01	fly	commercial chicken farm	NDM-5	6390
GCA_001893125.1	PRJNA349231	SAMN05928942	Escherichia coli	China: Shandong	2015-05-01	fly	commercial chicken farm	NDM-5	227
GCA_001893135.1	PRJNA349231	SAMN05928944	Escherichia coli	China: Shandong	2015-05-01	fly	commercial chicken farm	NDM-5	648
GCA_001893155.1	PRJNA349231	SAMN05928945	Escherichia coli	China: Shandong	2015-05-01	fly	commercial chicken farm	NDM-5	6388
GCA_001893165.1	PRJNA349231	SAMN05928946	Escherichia coli	China: Shandong	2015-05-01	fly	commercial chicken farm	NDM-5	156
GCA_001893215.1	PRJNA349231	SAMN05928948	Escherichia coli	China: Shandong	2015-05-01	fly	commercial chicken farm	NDM-5	746
GCA_001893225.1	PRJNA349231	SAMN05928950	Escherichia coli	China: Shandong	2015-05-01	fly	commercial chicken farm	NDM-5	746
GCA_001893245.1	PRJNA349231	SAMN05928951	Escherichia coli	China: Shandong	2015-05-01	fly	commercial chicken farm	NDM-5	48
GCA_001893285.1	PRJNA349231	SAMN05928952	Escherichia coli	China: Shandong	2015-05-01	fly	commercial chicken farm	NDM-5	10
GCA_001893305.1	PRJNA349231	SAMN05928937	Escherichia coli	China: Shandong	2015-05-01	fly	commercial chicken farm	NDM-5	746
GCA_001893315.1	PRJNA349231	SAMN05928934	Escherichia coli	China: Shandong	2015-05-01	fly	commercial chicken farm	NDM-5	6390
GCA_001893345.1	PRJNA349231	SAMN05928940	Escherichia coli	China: Shandong	2015-05-01	fly	commercial chicken farm	NDM-5	10
GCA_001893375.1	PRJNA349231	SAMN05928949	Escherichia coli	China: Shandong	2015-05-01	fly	commercial chicken farm	NDM-5	746
GCA_001893385.1	PRJNA349231	SAMN05928941	Escherichia coli	China: Shandong	2015-05-01	fly	commercial chicken farm	NDM-5	226
GCA_001893395.1	PRJNA349231	SAMN05928957	Escherichia coli	China: Shandong	2015-05-01	fly	commercial chicken farm	NDM-5	746
GCA_001893455.1	PRJNA349231	SAMN05928961	Escherichia coli	China: Shandong	2015-05-01	fly	commercial chicken farm	NDM-5	6388
GCA_001893465.1	PRJNA349231	SAMN05928965	Escherichia coli	China: Shandong	2015-02-01	dog	anal swabs from commercial chicken farm	NDM-5	6393
GCA_001893475.1	PRJNA349231	SAMN05928966	Escherichia coli	China: Shandong	2015-05-01	dog	anal swabs from commercial chicken farm	NDM-5	48
GCA_001893535.1	PRJNA349231	SAMN05928978	Escherichia coli	China: Shandong	2015-05-01	dog	anal swabs from commercial chicken farm	NDM-1	156
GCA_001893555.1	PRJNA349231	SAMN05928982	Escherichia coli	China: Shandong	2015-02-01		chicken legs and breast from supermarket	NDM-5	226
GCA_001893625.1	PRJNA349231	SAMN05928985	Escherichia coli	China: Shandong	2015-02-01		chicken legs and breast from supermarket	NDM-5	115
GCA_001893695.1	PRJNA349231	SAMN05928995	Escherichia coli	China: Shandong	2015-02-01	chicken	cecum from slaughterhouse	NDM-1	156
GCA_001893715.1	PRJNA349231	SAMN05928996	Escherichia coli	China: Shandong	2015-02-01	chicken	cecum from slaughterhouse	NDM-1	6397
GCA_001893765.1	PRJNA349231	SAMN05929001	Escherichia coli	China: Shandong	2015-05-01	Homo sapiens	fecal swabs from commercial chicken farm	NDM-5	746
GCA_001893775.1	PRJNA349231	SAMN05929004	Escherichia coli	China: Shandong	2015-05-01	swallow	fecal swabs from commercial chicken farm	NDM-5	6417
GCA_001893785.1	PRJNA349231	SAMN05929002	Escherichia coli	China: Shandong	2015-05-01	swallow	fecal swabs from commercial chicken farm	NDM-5	10
GCA_001893865.1	PRJNA349231	SAMN05929019	Escherichia coli	China: Zhengzhou	2012-04-29	Homo sapiens	urine sample from a 55-year-old female with chronic diarrhea	NDM-1	10
GCA_001893915.1	PRJNA349231	SAMN05928959	Escherichia coli	China: Shandong	2015-05-01	fly	commercial chicken farm	NDM-1	6388
GCA_001893985.1	PRJNA349231	SAMN05928969	Escherichia coli	China: Shandong	2015-05-01	dog	anal swabs from commercial chicken farm	NDM-5	361
GCA_001893995.1	PRJNA349231	SAMN05928971	Escherichia coli	China: Shandong	2015-08-01	dog	anal swabs from commercial chicken farm	NDM-5	746
GCA_001894025.1	PRJNA349231	SAMN05928972	Escherichia coli	China: Shandong	2015-08-01	dog	anal swabs from commercial chicken farm	NDM-5	746
GCA_001894035.1	PRJNA349231	SAMN05928975	Escherichia coli	China: Shandong	2015-08-01	dog	anal swabs from commercial chicken farm	NDM-5	746
GCA_001894065.1	PRJNA349231	SAMN05928977	Escherichia coli	China: Shandong	2015-08-01	dog	anal swabs from commercial chicken farm	NDM-5	746
GCA_001894085.1	PRJNA349231	SAMN05928987	Escherichia coli	China: Shandong	2015-02-01		chicken legs and breast from supermarket	NDM-5	6377
GCA_001894125.1	PRJNA349231	SAMN05928989	Escherichia coli	China: Shandong	2015-02-01		chicken legs and breast from supermarket	NDM-1	410
GCA_001894145.1	PRJNA349231	SAMN05928994	Escherichia coli	China: Shandong	2015-02-01	chicken	cecum from slaughterhouse	NDM-1	617
GCA_001894155.1	PRJNA349231	SAMN05929003	Escherichia coli	China: Shandong	2015-05-01	swallow	fecal swabs from commercial chicken farm	NDM-5	101
GCA_001894235.1	PRJNA349231	SAMN05928956	Escherichia coli	China: Shandong	2015-05-01	fly	commercial chicken farm	NDM-1	6395
GCA_001894245.1	PRJNA349231	SAMN05928960	Escherichia coli	China: Shandong	2015-05-01	fly	commercial chicken farm	NDM-5	6393
GCA_001894255.1	PRJNA349231	SAMN05928963	Escherichia coli	China: Shandong	2015-05-01	fly	commercial chicken farm	NDM-5	156
GCA_001894305.1	PRJNA349231	SAMN05928967	Escherichia coli	China: Shandong	2015-05-01	dog	anal swabs from commercial chicken farm	NDM-5	361
GCA_001894315.1	PRJNA349231	SAMN05928968	Escherichia coli	China: Shandong	2015-05-01	dog	anal swabs from commercial chicken farm	NDM-5	746
GCA_001894325.1	PRJNA349231	SAMN05928970	Escherichia coli	China: Shandong	2015-08-01	dog	anal swabs from commercial chicken farm	NDM-5	361
GCA_001894335.1	PRJNA349231	SAMN05928973	Escherichia coli	China: Shandong	2015-08-01	dog	anal swabs from commercial chicken farm	NDM-5	226
GCA_001894385.1	PRJNA349231	SAMN05928981	Escherichia coli	China: Shandong	2015-02-01		chicken legs and breast from supermarket	NDM-5	10
GCA_001894415.1	PRJNA349231	SAMN05928990	Escherichia coli	China: Shandong	2015-02-01		chicken legs and breast from supermarket	NDM-5	746
GCA_001894425.1	PRJNA349231	SAMN05928976	Escherichia coli	China: Shandong	2015-08-01	dog	anal swabs from commercial chicken farm	NDM-5	746
GCA_001894495.1	PRJNA349231	SAMN05928998	Escherichia coli	China: Shandong	2015-02-01		sewage from slaughterhouse	NDM-5	101
GCA_001894505.1	PRJNA349231	SAMN05928999	Escherichia coli	China: Shandong	2015-05-01	Homo sapiens	fecal swabs from commercial chicken farm	NDM-5	10
GCA_001894545.1	PRJNA349231	SAMN05929000	Escherichia coli	China: Shandong	2015-05-01	Homo sapiens	fecal swabs from commercial chicken farm	NDM-5	48
GCA_001894555.1	PRJNA349231	SAMN05929005	Escherichia coli	China: Shandong	2015-05-01	swallow	fecal swabs from commercial chicken farm	NDM-1	156
GCA_002125925.1	PRJNA330764	SAMN05969695	Escherichia coli	China: Guangzhou	2015-07-21	Homo sapiens	urine from cystostomy	NDM-5	4981
GCA_002133365.1	PRJNA330764	SAMN05425592	Escherichia coli	China: Guangzhou	2015-06-19	Homo sapiens	Urine, bladder (ub)	NDM-5	10
GCA_002142675.1	PRJNA386069	SAMN06924979	Escherichia coli	China:Jining	2014-09-06	Homo sapiens	blood	NDM-1	405
GCA_002142715.1	PRJNA386074	SAMN06925129	Escherichia coli	China:Hefei	2015-09-11	Homo sapiens	blood	NDM-1	131
GCA_002164865.2	PRJNA418674	SAMN06909180	Escherichia coli	China: Sichuan	2016-08-01	Homo sapiens		NDM-5	410
GCA_002164915.1	PRJNA418674	SAMN06909183	Escherichia coli	China: Sichuan	2017-01-01	Homo sapiens		NDM-5	101
GCA_002164935.1	PRJNA418674	SAMN06909179	Escherichia coli	China: Sichuan	2016-07-01	Homo sapiens		NDM-5	3052
GCA_002164955.1	PRJNA418674	SAMN06909176	Escherichia coli	China: Sichuan	2016-10-01	Homo sapiens		NDM-5	167
GCA_002164975.2	PRJNA418674	SAMN06909178	Escherichia coli	China: Sichuan	2016-09-01	Homo sapiens		NDM-5	410
GCA_002164985.1	PRJNA418674	SAMN06909175	Escherichia coli	China: Sichuan	2016-11-01	Homo sapiens		NDM-5	167
GCA_002165005.1	PRJNA418674	SAMN06909174	Escherichia coli	China: Sichuan	2016-10-01	Homo sapiens		NDM-5	359
GCA_002165035.1	PRJNA418674	SAMN06909173	Escherichia coli	China: Sichuan	2016-10-01	Homo sapiens		NDM-5	448
GCA_002165045.1	PRJNA418674	SAMN06909182	Escherichia coli	China: Sichuan	2017-01-01	Homo sapiens		NDM-5	6823
GCA_002165055.1	PRJNA418674	SAMN06909181	Escherichia coli	China: Sichuan	2016-09-01	Homo sapiens		NDM-5	167
GCA_002165095.2	PRJNA418674	SAMN06909177	Escherichia coli	China: Sichuan	2016-10-01	Homo sapiens		NDM-5	156
GCA_002165115.2	PRJNA418674	SAMN06909172	Escherichia coli	China: Sichuan	2016-06-01	Homo sapiens		NDM-5	410
GCA_002223405.1	PRJNA358785	SAMN06973353	Escherichia coli	China: Beijing	2013-03-01	Homo sapiens		NDM-5	448
GCA_002225075.1	PRJNA418674	SAMN07340853	Escherichia coli	China: Chengdu city, Sichuan Province	2017-01-01	Homo sapiens	secretion sample	NDM-5	206
GCA_002264075.1	PRJNA395005	SAMN07368479	Escherichia coli	China: Zhejiang Province	2017-01-16	Homo sapiens	feces	NDM-5	206
GCA_002265005.1	PRJNA393804	SAMN07344983	Escherichia coli	China:Henan	2015-10-14	Homo sapiens	blood	NDM-5	167
GCA_002265025.1	PRJNA393804	SAMN07344985	Escherichia coli	China:Jiangsu	2014-11-03	Homo sapiens	blood	NDM-5	167
GCA_002265035.1	PRJNA393804	SAMN07344982	Escherichia coli	China:Henan	2015-01-14	Homo sapiens	blood	NDM-5	167
GCA_002265145.1	PRJNA393804	SAMN07344984	Escherichia coli	China:Anhui	2015-07-24	Homo sapiens	blood	NDM-5	7386
GCA_002265155.1	PRJNA393804	SAMN07344981	Escherichia coli	China:Anhui	2014-05-30	Homo sapiens	blood	NDM-5	167
GCA_002811555.3	PRJNA418674	SAMN07510673	Escherichia coli	China: Sichuan, Chengdu	2017-04-01		Sewage	NDM-5	410
GCA_002811725.1	PRJNA418674	SAMN07602137	Escherichia coli	China: Sichuan, Chengdu	2017	Homo sapiens		NDM-5	6388
GCA_002834305.1	PRJNA420595	SAMN08116691	Escherichia coli	China: Zhengzhou, Henan Provincial People Hospital	2016-11-03	Homo sapiens	stool	NDM-5	533
GCA_002860105.1	PRJNA360013	SAMN06198937	Escherichia coli	China: Shenzhen	2013-11-01	Homo sapiens	Rectal Swab	NDM-5	167
GCA_002870165.1	PRJNA418674	SAMN08281024	Escherichia coli	China: Sichuan, Zigong	2016-11-02	Homo sapiens		NDM-5	167
GCA_002887535.1	PRJNA382299	SAMN06703218	Escherichia coli	China: Guangzhou, Guangdong	2016-06-01	Homo sapiens	feces	NDM-5	46
GCA_002891455.1	PRJNA349231	SAMN05928845	Escherichia coli	China: Shandong	2014-11-01	chicken	cloaca swabs from commercial farm	NDM-5	101
GCA_002945135.3	PRJNA418674	SAMN06209723	Escherichia coli	China: Sichuan, Chengdu	2014-10-01	Homo sapiens	Rectal swab	NDM-5	167
GCA_002967855.2	PRJNA433600	SAMN08560507	Escherichia coli	China: Shenyang	2014	Homo sapiens	sputum	NDM-5	167
GCA_002967865.3	PRJNA433600	SAMN08560509	Escherichia coli	China: Jinan	2014	Homo sapiens	blood	NDM-5	167
GCA_002967875.2	PRJNA433600	SAMN08560511	Escherichia coli	China: Beijing	2014	Homo sapiens	urine	NDM-5	405
GCA_002967885.2	PRJNA433600	SAMN08560510	Escherichia coli	China: Beijing	2014	Homo sapiens	urine	NDM-5	167
GCA_002967935.2	PRJNA433600	SAMN08560505	Escherichia coli	China: Shenyang	2014	Homo sapiens	blood	NDM-5	167
GCA_002967955.2	PRJNA433600	SAMN08560508	Escherichia coli	China: Jinan	2014	Homo sapiens	urine	NDM-5	167
GCA_002967975.2	PRJNA433600	SAMN08560506	Escherichia coli	China: Shenyang	2014	Homo sapiens	blood	NDM-5	167
GCA_002994915.1	PRJNA436436	SAMN08625046	Escherichia coli	China	2017-03-01	Homo sapiens		NDM-5	2736
GCA_002994925.1	PRJNA436436	SAMN08625048	Escherichia coli	China	2017-03-01	Homo sapiens		NDM-5	2736
GCA_002994975.1	PRJNA436436	SAMN08625047	Escherichia coli	China	2017-03-01	Homo sapiens		NDM-5	2736
GCA_003009615.1	PRJNA417344	SAMN07983281	Escherichia coli	China:Shandong	2014	chicken		NDM-1	617
GCA_003051985.2	PRJNA418674	SAMN06209728	Escherichia coli	China: Sichuan, Chengdu	2014-08-01	Homo sapiens	Rectal swab	NDM-5	617
GCA_003122105.1	PRJNA439379	SAMN08765149	Escherichia coli	China:Zhejiang	2017-06-01		feces	NDM-5	156
GCA_003172475.1	PRJNA450216	SAMN08932765	Escherichia coli	China: Chengdu, Sichuan	2017			NDM-5	10
GCA_003172615.1	PRJNA450216	SAMN08932767	Escherichia coli	China: Chengdu, Sichuan				NDM-5	10
GCA_003172635.1	PRJNA450216	SAMN08932766	Escherichia coli	China: Chengdu, Sichuan	2017			NDM-5	10
GCA_003172645.1	PRJNA450216	SAMN08932762	Escherichia coli	China: Chengdu, Sichuan	2017			NDM-5	10
GCA_003172655.1	PRJNA450216	SAMN08932761	Escherichia coli	China: Chengdu, Sichuan	2017			NDM-5	10
GCA_003172755.1	PRJNA450216	SAMN08932764	Escherichia coli	China: Chengdu, Sichuan	2017			NDM-5	10
GCA_003172815.1	PRJNA450216	SAMN08932763	Escherichia coli	China: Chengdu, Sichuan	2017			NDM-5	10
GCA_003303125.1	PRJNA400107	SAMN07556529	Escherichia coli	China	2016-07-01	Homo sapiens	feces	NDM-5	410
GCA_003428445.1	PRJNA486571	SAMN09858233	Escherichia coli	China	2018-01-01		blood	NDM-5	617
GCA_003711045.1	PRJNA418674	SAMN08932733	Escherichia coli	China: Chengdu, Sichuan	2016	Homo sapiens		NDM-5	410
GCA_003971215.1	PRJNA510537	SAMN10606937	Escherichia coli	China	2018-05-28		anus swab	NDM-5	48
GCA_003999795.1	PRJNA511394	SAMN10623993	Escherichia coli	China	2018-05-28			NDM-5	3076
GCA_003999815.1	PRJNA511394	SAMN10623995	Escherichia coli	China	2018-05-28			NDM-5	48
GCA_003999835.1	PRJNA511364	SAMN10623053	Escherichia coli	China	2018-05-28			NDM-5	48
GCA_003999855.1	PRJNA511394	SAMN10623914	Escherichia coli	China	2018-05-28		anal swab	NDM-5	48
GCA_004011625.1	PRJNA354234	SAMN10583475	Escherichia coli	China: Sichuan	2017	Homo sapiens	urine	NDM-5	48
GCA_004014735.1	PRJNA511394	SAMN10691154	Escherichia coli	China	2018-05-28			NDM-5	-
GCA_004117895.1	PRJNA495097	SAMN10219258	Escherichia coli	China: Hangzhou	2017-12-06	Homo sapiens	feces	NDM-5	354
GCA_004120955.1	PRJNA495097	SAMN10219262	Escherichia coli	China: Hangzhou	2018-01-23	Homo sapiens	feces	NDM-1	6388
GCA_004122195.1	PRJNA495097	SAMN10219261	Escherichia coli	China: Hangzhou	2017-12-18	Homo sapiens	feces	NDM-5	48
GCA_004122205.1	PRJNA495097	SAMN10219263	Escherichia coli	China: Hangzhou	2018-03-19	Homo sapiens	feces	NDM-5	167
GCA_004122215.1	PRJNA495097	SAMN10219260	Escherichia coli	China: Hangzhou	2017-12-19	Homo sapiens	feces	NDM-5	48
GCA_004122245.1	PRJNA495097	SAMN10219259	Escherichia coli	China: Hangzhou	2017-12-15	Homo sapiens	feces	NDM-5	48
GCA_004122295.1	PRJNA495097	SAMN10219256	Escherichia coli	China: Hangzhou	2017-10-25	Homo sapiens	feces	NDM-5	2973
GCA_004122305.1	PRJNA495097	SAMN10219255	Escherichia coli	China: Hangzhou	2017-09-27	Homo sapiens	feces	NDM-5	167
GCA_004122315.1	PRJNA495097	SAMN10219254	Escherichia coli	China: Hangzhou	2017-08-18	Homo sapiens	feces	NDM-1	6745
GCA_004122325.1	PRJNA495097	SAMN10219253	Escherichia coli	China: Hangzhou	2017-08-02	Homo sapiens	feces	NDM-5	167
GCA_004122355.1	PRJNA495097	SAMN10219251	Escherichia coli	China: Hangzhou	2017-07-04	Homo sapiens	feces	NDM-1	-
GCA_004122395.1	PRJNA495097	SAMN10219249	Escherichia coli	China: Hangzhou	2017-08-07	Homo sapiens	feces	NDM-5	167
GCA_004122405.1	PRJNA495097	SAMN10219248	Escherichia coli	China: Hangzhou	2017-05-09	Homo sapiens	feces	NDM-5	167
GCA_004122425.1	PRJNA495097	SAMN10219247	Escherichia coli	China: Hangzhou	2017-05-09	Homo sapiens	feces	NDM-5	167
GCA_004122445.1	PRJNA495097	SAMN10219246	Escherichia coli	China: Hangzhou	2016-11-23	Homo sapiens	feces	NDM-1	410
GCA_004122455.1	PRJNA495097	SAMN10219245	Escherichia coli	China: Hangzhou	2016-09-16	Homo sapiens	feces	NDM-5	7454
GCA_004122505.1	PRJNA495097	SAMN10219243	Escherichia coli	China: Hangzhou	2016-08-30	Homo sapiens	feces	NDM-5	617
GCA_004122525.1	PRJNA495097	SAMN10219242	Escherichia coli	China: Hangzhou	2016-08-22	Homo sapiens	feces	NDM-1	617
GCA_004126435.1	PRJNA495097	SAMN10219244	Escherichia coli	China: Hangzhou	2016-08-30	Homo sapiens	feces	NDM-5	7454
GCA_004295365.1	PRJNA418674	SAMN10956393	Escherichia coli	China: Chengdu, Sichuan	2017-10-01	Homo sapiens		NDM-5	167
GCA_004301465.1	PRJNA495097	SAMN10219252	Escherichia coli	China: Hangzhou	2017-07-21	Homo sapiens	feces	NDM-5	2161
GCA_004405205.2	PRJNA528120	SAMN11174938	Escherichia coli	China: Guangzhou	2018	Homo sapiens	stool	NDM-5	44
GCA_004684135.1	PRJNA495097	SAMN10977714	Escherichia coli	China: Hangzhou	2017-09-19	Homo sapiens	bile	NDM-5	167
GCA_004684195.1	PRJNA495097	SAMN10977713	Escherichia coli	China: Hangzhou	2017-09-16	Homo sapiens	bile	NDM-5	167
GCA_005869925.1	PRJNA543405	SAMN11665607	Escherichia coli	China: Jinhua	2018-11-12	Homo sapiens	urine	NDM-5	410
GCA_005869945.1	PRJNA542948	SAMN11649487	Escherichia coli	China: Jinhua	2017-12-11	Homo sapiens		NDM-5	410
GCA_005930685.1	PRJNA541767	SAMN11602614	Escherichia coli	China: Jinhua	2018-10-11	Homo sapiens		NDM-5	410
GCA_007655295.1	PRJNA543602	SAMN11773853	Escherichia coli	China:Jinhua	2018-11-12	Homo sapiens	urine	NDM-5	410
GCA_008312855.1	PRJNA541588	SAMN11601932	Escherichia coli	China: Jinhua	2018-10-10	Homo sapiens	blood	NDM-5	410
GCA_008693265.1	PRJNA565896	SAMN12771419	Escherichia coli	China:Shaanxi	2018-11-01	poultry	feces	NDM-5	10
GCA_008693295.1	PRJNA565902	SAMN12771555	Escherichia coli	China:Zhejiang	2018-11-01	duck		NDM-5	354
GCA_009392935.1	PRJNA507915	SAMN10516605	Escherichia coli	China:Shandong	2015-07-01	pig	fecal sample	NDM-5	744
GCA_009392965.1	PRJNA507915	SAMN10516609	Escherichia coli	China:Shandong	2015-07-01	pig	fecal sample	NDM-5	6910
GCA_009392975.1	PRJNA507915	SAMN10516610	Escherichia coli	China:Shandong	2015-07-01	pig	fecal sample	NDM-1	206
GCA_009393035.1	PRJNA507915	SAMN10516607	Escherichia coli	China:Shandong	2015-07-01	pig	fecal sample	NDM-5	6908
GCA_009393045.1	PRJNA507915	SAMN10516602	Escherichia coli	China:Shandong	2015-07-01	pig	fecal sample	NDM-5	730
GCA_009393075.1	PRJNA507915	SAMN10516604	Escherichia coli	China:Shandong	2015-07-01	pig	fecal sample	NDM-5	1011
GCA_009393115.1	PRJNA507915	SAMN10516599	Escherichia coli	China:Shandong	2015-07-01	pig	fecal sample	NDM-5	6395
GCA_009393125.1	PRJNA507915	SAMN10516601	Escherichia coli	China:Shandong	2015-07-01	pig	fecal sample	NDM-1	5222
GCA_009393145.1	PRJNA507915	SAMN10516600	Escherichia coli	China:Shandong	2015-07-01	pig	fecal sample	NDM-1	744
GCA_009393175.1	PRJNA507915	SAMN10516597	Escherichia coli	China:Shandong	2015-07-01	pig	fecal sample	NDM-5	6831
GCA_009393195.1	PRJNA507915	SAMN10516595	Escherichia coli	China:Shandong	2015-07-01	pig	fecal sample	NDM-5	206
GCA_009393205.1	PRJNA507915	SAMN10516596	Escherichia coli	China:Shandong	2015-07-01	pig	fecal sample	NDM-5	1011
GCA_009393225.1	PRJNA507915	SAMN10516594	Escherichia coli	China:Shandong	2015-07-01	pig	fecal sample	NDM-5	6831
GCA_009393255.1	PRJNA507915	SAMN10516593	Escherichia coli	China:Shandong	2015-07-01	pig	fecal sample	NDM-5	34
GCA_009393275.1	PRJNA507915	SAMN10516592	Escherichia coli	China:Shandong	2015-07-01	pig	fecal sample	NDM-5	48
GCA_009393295.1	PRJNA507915	SAMN10516591	Escherichia coli	China:Shandong	2015-07-01	pig	fecal sample	NDM-5	10
GCA_009393335.1	PRJNA507915	SAMN10516608	Escherichia coli	China:Shandong	2015-07-01	pig	fecal sample	NDM-1	206
GCA_009393345.1	PRJNA507915	SAMN10516588	Escherichia coli	China:Shandong	2015-07-01	pig	fecal sample	NDM-1	744
GCA_009393365.1	PRJNA507915	SAMN10516587	Escherichia coli	China:Shandong	2015-07-01	pig	fecal sample	NDM-5	744
GCA_009393395.1	PRJNA507915	SAMN10516586	Escherichia coli	China:Shandong	2015-07-01	pig	fecal sample	NDM-5	744
GCA_009393415.1	PRJNA507915	SAMN10516585	Escherichia coli	China:Shandong	2015-07-01	pig	fecal sample	NDM-5	6907
GCA_009393425.1	PRJNA507915	SAMN10516582	Escherichia coli	China:Shandong	2015-07-01	pig	fecal sample	NDM-5	515
GCA_009393445.1	PRJNA507915	SAMN10516584	Escherichia coli	China:Shandong	2015-07-01	pig	fecal sample	NDM-5	6907
GCA_009393485.1	PRJNA507915	SAMN10516578	Escherichia coli	China:Shandong	2015-07-01	pig	fecal sample	NDM-5	1178
GCA_009393515.1	PRJNA507915	SAMN10516576	Escherichia coli	China:Shandong	2015-07-01	pig	fecal sample	NDM-1	34
GCA_009393555.1	PRJNA507915	SAMN10516573	Escherichia coli	China:Shandong	2015-07-01	pig	fecal sample	NDM-5	167
GCA_009393565.1	PRJNA507915	SAMN10516575	Escherichia coli	China:Shandong	2015-07-01	pig	fecal sample	NDM-5	1638
GCA_009393595.1	PRJNA507915	SAMN10516574	Escherichia coli	China:Shandong	2015-07-01	pig	fecal sample	NDM-5	609
GCA_009393615.1	PRJNA507915	SAMN10516571	Escherichia coli	China:Shandong	2015-07-01	pig	fecal sample	NDM-5	542
GCA_009393635.1	PRJNA507915	SAMN10516570	Escherichia coli	China:Shandong	2015-07-01	pig	fecal sample	NDM-5	1178
GCA_009393645.1	PRJNA507915	SAMN10516569	Escherichia coli	China:Shandong	2015-07-01	pig	fecal sample	NDM-5	1178
GCA_009393655.1	PRJNA507915	SAMN10516568	Escherichia coli	China:Shandong	2015-07-01	pig	fecal sample	NDM-5	1178
GCA_009393665.1	PRJNA507915	SAMN10516567	Escherichia coli	China:Shandong	2015-07-01	pig	fecal sample	NDM-5	1178
GCA_009393715.1	PRJNA507915	SAMN10516565	Escherichia coli	China:Shandong	2015-07-01	Homo sapiens	fecal sample	NDM-5	7366
GCA_009393735.1	PRJNA507915	SAMN10516563	Escherichia coli	China:Shandong	2015-07-01	Homo sapiens	fecal sample	NDM-1	1114
GCA_009393745.1	PRJNA507915	SAMN10516559	Escherichia coli	China:Shandong	2015-07-01	Homo sapiens	fecal sample	NDM-5	6793
GCA_009393755.1	PRJNA507915	SAMN10516562	Escherichia coli	China:Shandong	2015-07-01	Homo sapiens	fecal sample	NDM-5	48
GCA_009393765.1	PRJNA507915	SAMN10516561	Escherichia coli	China:Shandong	2015-07-01	Homo sapiens	fecal sample	NDM-5	48
GCA_009393815.1	PRJNA507915	SAMN10516558	Escherichia coli	China:Shandong	2015-07-01	Homo sapiens	fecal sample	NDM-5	746
GCA_009393845.1	PRJNA507915	SAMN10516549	Escherichia coli	China:Shandong	2015-07-01	fly	fecal sample	NDM-5	206
GCA_009393855.1	PRJNA507915	SAMN10516547	Escherichia coli	China:Shandong	2015-07-01	fly	fecal sample	NDM-5	361
GCA_009393895.1	PRJNA507915	SAMN10516548	Escherichia coli	China:Shandong	2015-07-01	fly	fecal sample	NDM-5	206
GCA_009393915.1	PRJNA507915	SAMN10516546	Escherichia coli	China:Shandong	2015-07-01	fly	fecal sample	NDM-5	48
GCA_009393935.1	PRJNA507915	SAMN10516545	Escherichia coli	China:Shandong	2015-07-01	fly	fecal sample	NDM-5	6756
GCA_009393945.1	PRJNA507915	SAMN10516543	Escherichia coli	China:Shandong	2015-07-01	fly	fecal sample	NDM-5	226
GCA_009393955.1	PRJNA507915	SAMN10516542	Escherichia coli	China:Shandong	2015-07-01	fly	fecal sample	NDM-5	206
GCA_009393965.1	PRJNA507915	SAMN10516544	Escherichia coli	China:Shandong	2015-07-01	fly	fecal sample	NDM-5	48
GCA_009394015.1	PRJNA507915	SAMN10516541	Escherichia coli	China:Shandong	2015-07-01	fly	fecal sample	NDM-1	206
GCA_009394035.1	PRJNA507915	SAMN10516540	Escherichia coli	China:Shandong	2015-07-01	fly	fecal sample	NDM-5	-
GCA_009394045.1	PRJNA507915	SAMN10516539	Escherichia coli	China:Shandong	2015-07-01	fly	fecal sample	NDM-5	7054
GCA_009394055.1	PRJNA507915	SAMN10516538	Escherichia coli	China:Shandong	2015-07-01	fly	fecal sample	NDM-5	48
GCA_009394115.1	PRJNA507915	SAMN10516536	Escherichia coli	China:Shandong	2015-07-01	dog	fecal sample	NDM-5	167
GCA_009394135.1	PRJNA507915	SAMN10516534	Escherichia coli	China:Shandong	2015-07-01	chicken	fecal sample	NDM-5	48
GCA_009394145.1	PRJNA507915	SAMN10516533	Escherichia coli	China:Shandong	2015-07-01	chicken	fecal sample	NDM-5	-
GCA_009394175.1	PRJNA507915	SAMN10516535	Escherichia coli	China:Shandong	2015-07-01	chicken	fecal sample	NDM-5	167
GCA_009394195.1	PRJNA507915	SAMN10516532	Escherichia coli	China:Shandong	2015-07-01	chicken	fecal sample	NDM-5	744
GCA_009394225.1	PRJNA507915	SAMN10516529	Escherichia coli	China:Shandong	2015-07-01	chicken	fecal sample	NDM-5	48
GCA_009394235.1	PRJNA507915	SAMN10516528	Escherichia coli	China:Shandong	2015-07-01	chicken	fecal sample	NDM-5	226
GCA_009394295.1	PRJNA507915	SAMN10516526	Escherichia coli	China:Shandong	2015-07-01	chicken	fecal sample	NDM-5	1178
GCA_009394305.1	PRJNA507915	SAMN10516523	Escherichia coli	China:Shandong	2015-07-01	cattle	fecal sample	NDM-5	-
GCA_009394315.1	PRJNA507915	SAMN10516524	Escherichia coli	China:Shandong	2015-07-01	chicken	fecal sample	NDM-5	-
GCA_009394345.1	PRJNA507915	SAMN10516525	Escherichia coli	China:Shandong	2015-07-01	chicken	fecal sample	NDM-5	48
GCA_009394375.1	PRJNA507915	SAMN10516603	Escherichia coli	China:Shandong	2015-07-01	pig	fecal sample	NDM-5	730
GCA_009394395.1	PRJNA507915	SAMN10516590	Escherichia coli	China:Shandong	2015-07-01	pig	fecal sample	NDM-5	206
GCA_009394435.1	PRJNA507915	SAMN10516580	Escherichia coli	China:Shandong	2015-07-01	pig	fecal sample	NDM-1	5728
GCA_009394445.1	PRJNA507915	SAMN10516579	Escherichia coli	China:Shandong	2015-07-01	pig	fecal sample	NDM-1	48
GCA_009394465.1	PRJNA507915	SAMN10516566	Escherichia coli	China:Shandong	2015-07-01	Homo sapiens	fecal sample	NDM-5	10
GCA_009394485.1	PRJNA507915	SAMN10516564	Escherichia coli	China:Shandong	2015-07-01	Homo sapiens	fecal sample	NDM-5	181
GCA_009394515.1	PRJNA507915	SAMN10516557	Escherichia coli	China:Shandong	2015-07-01	Homo sapiens	fecal sample	NDM-5	648
GCA_009394525.1	PRJNA507915	SAMN10516556	Escherichia coli	China:Shandong	2015-07-01	Homo sapiens	fecal sample	NDM-1	195
GCA_009394535.1	PRJNA507915	SAMN10516560	Escherichia coli	China:Shandong	2015-07-01	Homo sapiens	fecal sample	NDM-5	6910
GCA_009394575.1	PRJNA507915	SAMN10516555	Escherichia coli	China:Shandong	2015-07-01	Homo sapiens	fecal sample	NDM-5	224
GCA_009394585.1	PRJNA507915	SAMN10516553	Escherichia coli	China:Shandong	2015-07-01	Homo sapiens	fecal sample	NDM-5	3856
GCA_009394605.1	PRJNA507915	SAMN10516550	Escherichia coli	China:Shandong	2015-07-01	Homo sapiens	fecal sample	NDM-5	648
GCA_009394625.1	PRJNA507915	SAMN10516551	Escherichia coli	China:Shandong	2015-07-01	Homo sapiens	fecal sample	NDM-1	46
GCA_009455525.1	PRJNA507915	SAMN10516572	Escherichia coli	China:Shandong	2015-07-01	pig	fecal sample	NDM-5	48
GCA_009600645.1	PRJNA528830	SAMN11246202	Escherichia coli	China: Henan	2018-11-01			NDM-1	7050
GCA_009600665.1	PRJNA528830	SAMN11246201	Escherichia coli	China: Henan	2018-11-01			NDM-1	695
GCA_009600715.1	PRJNA528830	SAMN11246197	Escherichia coli	China: Henan	2018-11-01			NDM-1	746
GCA_009600735.1	PRJNA528830	SAMN11246196	Escherichia coli	China: Henan	2018-11-01			NDM-1	617
GCA_009600765.1	PRJNA528830	SAMN11246195	Escherichia coli	China: Henan	2018-11-01			NDM-1	617
GCA_009600785.1	PRJNA528830	SAMN11246193	Escherichia coli	China: Henan	2018-11-01			NDM-1	746
GCA_009600795.1	PRJNA528830	SAMN11246194	Escherichia coli	China: Henan	2018-11-01			NDM-1	617
GCA_009600815.1	PRJNA528830	SAMN11246192	Escherichia coli	China: Henan	2018-11-01			NDM-1	617
GCA_009659565.1	PRJNA555882	SAMN12335031	Escherichia coli	China:Hedong	2018-09-01		leaf rape	NDM-5	10
GCA_009720605.1	PRJNA590596	SAMN13335779	Escherichia coli	China:guangzhou	2018-07-14	Homo sapiens	pus	NDM-5	5415
GCA_010092405.1	PRJNA601848	SAMN13875146	Escherichia coli	China: Guangzhou	2017	Homo sapiens	blood	NDM-5	156
GCA_011077005.1	PRJNA607405	SAMN14134965	Escherichia coli	China: Zhejiang	2016	Homo sapiens		NDM-5	744
GCA_011077025.1	PRJNA607405	SAMN14134964	Escherichia coli	China: Zhejiang	2016	Homo sapiens		NDM-5	359
GCA_011077045.1	PRJNA607405	SAMN14134963	Escherichia coli	China: Beijing	2013	Companion animal		NDM-5	617
GCA_011077065.1	PRJNA607405	SAMN14134962	Escherichia coli	China: Beijing	2012	Companion animal		NDM-5	405
GCA_011077085.1	PRJNA607405	SAMN14134961	Escherichia coli	China: Shandong	2017	Swine		NDM-5	206
GCA_011077095.1	PRJNA607405	SAMN14134966	Escherichia coli	China: Zhejiang	2016	Homo sapiens		NDM-5	90
GCA_011077125.1	PRJNA607405	SAMN14134959	Escherichia coli	China: Shandong	2017	Swine		NDM-5	542
GCA_011077135.1	PRJNA607405	SAMN14134960	Escherichia coli	China: Shandong	2017	Swine		NDM-5	-
GCA_011077205.1	PRJNA607405	SAMN14134956	Escherichia coli	China: Zhejiang	2016	Homo sapiens		NDM-5	131
GCA_011077275.1	PRJNA607405	SAMN14134954	Escherichia coli	China: Shandong	2016	Fly on chicken farm		NDM-5	744
GCA_011077305.1	PRJNA607405	SAMN14134953	Escherichia coli	China: Shandong	2016	Fly on pig farm		NDM-5	-
GCA_011077345.1	PRJNA607405	SAMN14134949	Escherichia coli	China: Shandong	2016	Chicken from supermarket		NDM-5	58
GCA_011077365.1	PRJNA607405	SAMN14134948	Escherichia coli	China: Shandong	2016	Pork from farmers market		NDM-5	542
GCA_011077435.1	PRJNA607405	SAMN14134943	Escherichia coli	China: Shandong	2018	Chicken		NDM-5	1564
GCA_011077465.1	PRJNA607405	SAMN14134944	Escherichia coli	China: Shandong	2018	Chicken		NDM-5	156
GCA_011077515.1	PRJNA607405	SAMN14134938	Escherichia coli	China: Shandong	2019	Chicken manure compost		NDM-5	354
GCA_011077535.1	PRJNA607405	SAMN14134939	Escherichia coli	China: Shandong	2019	Chicken manure compost		NDM-5	224
GCA_011077545.1	PRJNA607405	SAMN14134940	Escherichia coli	China: Shandong	2019	Chicken manure compost		NDM-5	43
GCA_011379085.1	PRJNA597186	SAMN13668970	Escherichia coli	China: Sichuan	2018-10-01	Homo sapiens	sputum	NDM-5	167
GCA_012030375.1	PRJNA616064	SAMN14480721	Escherichia coli	China: Sichuan	2017-08-01		lung	NDM-5	2003
GCA_012516455.1	PRJNA623740	SAMN14558608	Escherichia coli	China:Sichuan	2019-06-25	swine	feces from pig	NDM-5	533
GCA_013037945.1	PRJNA408214	SAMN07682627	Escherichia coli	China: Shandong	2016-10-03	Homo sapiens	Patient Sputum	NDM-5	167
GCA_013038025.1	PRJNA408214	SAMN07682625	Escherichia coli	China: Jiangsu	2016-05-05	Homo sapiens	Patient Urine	NDM-5	648
GCA_013038805.1	PRJNA408214	SAMN07682664	Escherichia coli	China: Shandong	2016-09-06	Broiler	Chicken Liver	NDM-1	7611
GCA_013038935.1	PRJNA408214	SAMN07682632	Escherichia coli	China: Shan'xi	2016-08-03	Homo sapiens	Patient hydatid fluid	NDM-5	744
GCA_013038945.1	PRJNA408214	SAMN07682631	Escherichia coli	China: Shandong	2016-06-17	Homo sapiens	Patient Urine	NDM-5	167
GCA_013039005.1	PRJNA408214	SAMN07682630	Escherichia coli	China: Guangdong	2016-08-09	Homo sapiens	Patient Sputum	NDM-5	2016
GCA_013039045.1	PRJNA408214	SAMN07682629	Escherichia coli	China: Hebei	2016-12-09	Homo sapiens	Patient Urine	NDM-5	1011
GCA_013039085.1	PRJNA408214	SAMN07682628	Escherichia coli	China: Shandong	2016-10-06	Homo sapiens	Patient Urine	NDM-5	167
GCA_013039505.1	PRJNA408214	SAMN07682680	Escherichia coli	China: Shandong	2016-09-06	swine	Pig Liver	NDM-5	69
GCA_013039565.1	PRJNA408214	SAMN07682673	Escherichia coli	China: Shandong	2016-09-06	Broiler	Chicken faeces	NDM-5	48
GCA_013039865.1	PRJNA408214	SAMN07682655	Escherichia coli	China: Shandong	2016-09-06	swine	Pig Lung	NDM-1	-
GCA_013072725.1	PRJNA628022	SAMN14694470	Escherichia coli	China:Guangzhou	2018-04-01	chicken	fecal sample	NDM-5	10
GCA_013072735.1	PRJNA628022	SAMN14694465	Escherichia coli	China:Guangzhou	2018-04-01	chicken	fecal sample	NDM-5	746
GCA_013072745.1	PRJNA628022	SAMN14694469	Escherichia coli	China:Guangzhou	2018-04-01	chicken	fecal sample	NDM-5	10
GCA_013072825.1	PRJNA628022	SAMN14694467	Escherichia coli	China:Guangzhou	2018-04-01	chicken	fecal sample	NDM-5	167
GCA_013072835.1	PRJNA628022	SAMN14694468	Escherichia coli	China:Guangzhou	2018-04-01	chicken	fecal sample	NDM-5	167
GCA_013072845.1	PRJNA628022	SAMN14694471	Escherichia coli	China:Guangzhou	2018-04-01	chicken	heart	NDM-5	746
GCA_013072855.1	PRJNA628022	SAMN14694466	Escherichia coli	China:Guangzhou	2018-04-01	chicken	fecal sample	NDM-5	746
GCA_013072865.1	PRJNA628022	SAMN14694464	Escherichia coli	China:Guangzhou	2018-04-01	chicken	fecal sample	NDM-5	167
GCA_013072925.1	PRJNA628022	SAMN14694487	Escherichia coli	China:Guangzhou	2018-04-01		feed	NDM-5	6725
GCA_013072935.1	PRJNA628022	SAMN14694485	Escherichia coli	China:Guangzhou	2018-04-01		drinking water	NDM-5	167
GCA_013072945.1	PRJNA628022	SAMN14694484	Escherichia coli	China:Guangzhou	2018-04-01		drinking water	NDM-5	167
GCA_013072955.1	PRJNA628022	SAMN14694488	Escherichia coli	China:Guangzhou	2018-04-01		feed	NDM-5	10
GCA_013072965.1	PRJNA628022	SAMN14694483	Escherichia coli	China:Guangzhou	2018-04-01		drinking water	NDM-5	10
GCA_013073025.1	PRJNA628022	SAMN14694475	Escherichia coli	China:Guangzhou	2018-04-01	chicken	intestinal	NDM-5	746
GCA_013073035.1	PRJNA628022	SAMN14694482	Escherichia coli	China:Guangzhou	2018-04-01		drinking water	NDM-5	-
GCA_013073045.1	PRJNA628022	SAMN14694481	Escherichia coli	China:Guangzhou	2018-04-01		drinking water	NDM-5	6725
GCA_013073055.1	PRJNA628022	SAMN14694486	Escherichia coli	China:Guangzhou	2018-04-01		feed	NDM-5	167
GCA_013073065.1	PRJNA628022	SAMN14694480	Escherichia coli	China:Guangzhou	2018-04-01		drinking water	NDM-5	-
GCA_013073125.1	PRJNA628022	SAMN14694478	Escherichia coli	China:Guangzhou	2018-04-01	chicken	intestinal	NDM-5	6725
GCA_013073145.1	PRJNA628022	SAMN14694479	Escherichia coli	China:Guangzhou	2018-04-01		soil	NDM-5	6725
GCA_013073155.1	PRJNA628022	SAMN14694474	Escherichia coli	China:Guangzhou	2018-04-01	chicken	intestinal	NDM-5	-
GCA_013073165.1	PRJNA628022	SAMN14694476	Escherichia coli	China:Guangzhou	2018-04-01	chicken	intestinal	NDM-5	-
GCA_013073175.1	PRJNA628022	SAMN14694477	Escherichia coli	China:Guangzhou	2018-04-01	chicken	intestinal	NDM-5	48
GCA_013073225.1	PRJNA628022	SAMN14694473	Escherichia coli	China:Guangzhou	2018-04-01	chicken	lung	NDM-5	-
GCA_013073245.1	PRJNA628022	SAMN14694462	Escherichia coli	China:Guangzhou	2018-04-01	chicken	fecal sample	NDM-5	6746
GCA_013073255.1	PRJNA628022	SAMN14694460	Escherichia coli	China:Guangzhou	2018-04-01	chicken	fecal sample	NDM-5	167
GCA_013073265.1	PRJNA628022	SAMN14694472	Escherichia coli	China:Guangzhou	2018-04-01	chicken	spleen	NDM-5	10
GCA_013073295.1	PRJNA628022	SAMN14694461	Escherichia coli	China:Guangzhou	2018-04-01	chicken	fecal sample	NDM-5	167
GCA_013073325.1	PRJNA628022	SAMN14694458	Escherichia coli	China:Guangzhou	2018-04-01	chicken	fecal sample	NDM-5	167
GCA_013073345.1	PRJNA628022	SAMN14694456	Escherichia coli	China:Guangzhou	2018-04-01	chicken	fecal sample	NDM-5	167
GCA_013073355.1	PRJNA628022	SAMN14694454	Escherichia coli	China:Guangzhou	2018-04-01	chicken	fecal sample	NDM-5	6725
GCA_013073365.1	PRJNA628022	SAMN14694457	Escherichia coli	China:Guangzhou	2018-04-01	chicken	fecal sample	NDM-5	746
GCA_013073375.1	PRJNA628022	SAMN14694453	Escherichia coli	China:Guangzhou	2018-04-01	chicken	fecal sample	NDM-5	6725
GCA_013073425.1	PRJNA628022	SAMN14694449	Escherichia coli	China:Guangzhou	2018-04-01	chicken	fecal sample	NDM-5	10
GCA_013073445.1	PRJNA628022	SAMN14694451	Escherichia coli	China:Guangzhou	2018-04-01	chicken	fecal sample	NDM-5	-
GCA_013073455.1	PRJNA628022	SAMN14694455	Escherichia coli	China:Guangzhou	2018-04-01	chicken	fecal sample	NDM-5	167
GCA_013073495.1	PRJNA628022	SAMN14694450	Escherichia coli	China:Guangzhou	2018-04-01	chicken	fecal sample	NDM-5	6802
GCA_013074465.1	PRJNA628022	SAMN14694459	Escherichia coli	China:Guangzhou	2018-04-01	chicken	fecal sample	NDM-5	167
GCA_013074485.1	PRJNA628022	SAMN14694463	Escherichia coli	China:Guangzhou	2018-04-01	chicken	fecal sample	NDM-5	6725
GCA_013074495.1	PRJNA628022	SAMN14694452	Escherichia coli	China:Guangzhou	2018-04-01	chicken	fecal sample	NDM-5	-
GCA_013131455.1	PRJNA604569	SAMN13975257	Escherichia coli	China:Qingdao	2018-01-01	Equus caballus		NDM-5	224
GCA_013131465.1	PRJNA604569	SAMN13975322	Escherichia coli	China:Qingdao	2018-01-01	Equus caballus		NDM-5	641
GCA_013131475.1	PRJNA604569	SAMN13975326	Escherichia coli	China:Qingdao	2018-01-01	Equus caballus		NDM-5	10
GCA_013131485.1	PRJNA604569	SAMN13975325	Escherichia coli	China:Qingdao	2018-01-01	Equus caballus		NDM-5	641
GCA_013345065.1	PRJNA510171	SAMN10613778	Escherichia coli	China: Nanjing, Jiangsu	2015-06-13	Homo sapiens	sputum	NDM-5	410
GCA_013345105.1	PRJNA510171	SAMN10600575	Escherichia coli	China: Nanjing, Jiangsu	2015-03-05	Homo sapiens	sputum	NDM-5	167
GCA_013346965.1	PRJNA510171	SAMN10613783	Escherichia coli	China: Nanjing, Jiangsu	2015-08-19	Homo sapiens	Mid-stage urine	NDM-5	297
GCA_013346985.1	PRJNA510171	SAMN10613782	Escherichia coli	China: Nanjing, Jiangsu		Homo sapiens		NDM-5	683
GCA_013347005.1	PRJNA510171	SAMN10613780	Escherichia coli	China: Nanjing, Jiangsu	2015-06-02	Homo sapiens	Cervical secretion	NDM-5	-
GCA_013347025.1	PRJNA510171	SAMN10613781	Escherichia coli	China: Nanjing, Jiangsu	2015-05-16	Homo sapiens	Mid-stage urine	NDM-5	156
GCA_013347035.1	PRJNA510171	SAMN10613779	Escherichia coli	China: Nanjing, Jiangsu	2015-06-26	Homo sapiens	sputum	NDM-1	410
GCA_013347065.1	PRJNA510171	SAMN10613777	Escherichia coli	China: Nanjing, Jiangsu	2015-03-20	Homo sapiens	sputum	NDM-5	3489
GCA_013375195.1	PRJNA634220	SAMN14986806	Escherichia coli	China: Sichuan	2020		chicken meat	NDM-5	4656
GCA_013425955.1	PRJNA608094	SAMN15502380	Escherichia coli	China: Yueqing	2019-01-26	Homo sapiens	blood	NDM-5	354
GCA_013426115.1	PRJNA418674	SAMN15447143	Escherichia coli	China: Chengdu, Sichuan	2012-11-30	Homo sapiens	abdominal drainage	NDM-1	3835
GCA_013504715.1	PRJNA450216	SAMN15487119	Escherichia coli	China: Chengdu, Sichuan	2018			NDM-1	3835
GCA_013520875.1	PRJNA450216	SAMN15487120	Escherichia coli	China: Chengdu, Sichuan	2018			NDM-1	3835
GCA_013520915.1	PRJNA450216	SAMN15487121	Escherichia coli	China: Chengdu, Sichuan	2020			NDM-1	3835
GCA_013520965.1	PRJNA646336	SAMN15540355	Escherichia coli	China	2019-09-05		medical sewage	NDM-1	10
GCA_013694345.1	PRJNA634220	SAMN15543098	Escherichia coli	China: Sichuan	2020		chicken meat	NDM-5	4656
GCA_014712335.1	PRJNA663663	SAMN16176798	Escherichia coli	China	2017	poultry		NDM-5	4663
GCA_014712445.1	PRJNA663693	SAMN16176887	Escherichia coli	China	2015	poultry		NDM-5	4663
GCA_014712535.1	PRJNA663702	SAMN16177213	Escherichia coli	China	2016	swine		NDM-5	410
GCA_014827035.1	PRJNA637815	SAMN15158846	Escherichia coli	China: Shandong	2018	Chicken	farm	NDM-5	617
GCA_014827055.1	PRJNA637815	SAMN15158837	Escherichia coli	China: Shandong	2018	Chicken	farm	NDM-5	617
GCA_014827275.1	PRJNA637815	SAMN15158877	Escherichia coli	China: Shandong	2018	Chicken	farm	NDM-5	1286
GCA_014827295.1	PRJNA637815	SAMN15158853	Escherichia coli	China: Sichuan	2018	Chicken	farm	NDM-5	-
GCA_014827315.1	PRJNA637815	SAMN15158839	Escherichia coli	China: Shandong	2018	Chicken	farm	NDM-5	617
GCA_014827335.1	PRJNA637815	SAMN15158870	Escherichia coli	China: Sichuan	2018	Chicken	farm	NDM-5	1114
GCA_014827375.1	PRJNA637815	SAMN15158873	Escherichia coli	China: Shandong	2018	Chicken	farm	NDM-1	4704
GCA_014827395.1	PRJNA637815	SAMN15158874	Escherichia coli	China: Shandong	2018	Chicken	farm	NDM-5	1286
GCA_014827415.1	PRJNA637815	SAMN15158835	Escherichia coli	China: Shandong	2018	Chicken	farm	NDM-5	617
GCA_014827435.1	PRJNA637815	SAMN15158878	Escherichia coli	China: Shandong	2018	Chicken	farm	NDM-5	1286
GCA_014827475.1	PRJNA637815	SAMN15158871	Escherichia coli	China: Sichuan	2018	Chicken	farm	NDM-5	1114
GCA_014827495.1	PRJNA637815	SAMN15158854	Escherichia coli	China: Sichuan	2018	Chicken	farm	NDM-5	165
GCA_014827515.1	PRJNA637815	SAMN15158849	Escherichia coli	China: Sichuan	2018	Chicken	farm	NDM-5	-
GCA_014827535.1	PRJNA637815	SAMN15158856	Escherichia coli	China: Sichuan	2018	Chicken	farm	NDM-5	-
GCA_014827555.1	PRJNA637815	SAMN15158850	Escherichia coli	China: Sichuan	2018	Chicken	farm	NDM-5	-
GCA_014827575.1	PRJNA637815	SAMN15158852	Escherichia coli	China: Sichuan	2018	Chicken	farm	NDM-5	-
GCA_014827635.1	PRJNA637815	SAMN15158858	Escherichia coli	China: Sichuan	2018	Chicken	farm	NDM-5	542
GCA_014827695.1	PRJNA637815	SAMN15158845	Escherichia coli	China: Shandong	2018	Chicken	farm	NDM-5	617
GCA_014827715.1	PRJNA637815	SAMN15158848	Escherichia coli	China: Shandong	2018	Chicken	farm	NDM-5	226
GCA_014827735.1	PRJNA637815	SAMN15158838	Escherichia coli	China: Shandong	2018	Chicken	farm	NDM-5	617
GCA_014827745.1	PRJNA637815	SAMN15158841	Escherichia coli	China: Shandong	2018	Chicken	farm	NDM-5	617
GCA_014827775.1	PRJNA637815	SAMN15158832	Escherichia coli	China: Shandong	2018	Chicken	farm	NDM-5	617
GCA_014827795.1	PRJNA637815	SAMN15158836	Escherichia coli	China: Shandong	2018	Chicken	farm	NDM-5	617
GCA_014827815.1	PRJNA637815	SAMN15158842	Escherichia coli	China: Shandong	2018	Chicken	farm	NDM-5	617
GCA_014827835.1	PRJNA637815	SAMN15158868	Escherichia coli	China: Sichuan	2018	Chicken	farm	NDM-5	48
GCA_014827875.1	PRJNA637815	SAMN15158855	Escherichia coli	China: Sichuan	2018	Chicken	farm	NDM-5	-
GCA_014838535.1	PRJNA637815	SAMN15158857	Escherichia coli	China: Sichuan	2018	Chicken	farm	NDM-5	542
GCA_014838545.1	PRJNA637815	SAMN15158869	Escherichia coli	China: Sichuan	2018	Chicken	farm	NDM-5	4663
GCA_014838575.1	PRJNA637815	SAMN15158834	Escherichia coli	China: Shandong	2018	Chicken	farm	NDM-5	617
GCA_014838635.1	PRJNA637815	SAMN15158851	Escherichia coli	China: Sichuan	2018	Chicken	farm	NDM-5	-
GCA_014838675.1	PRJNA637815	SAMN15158833	Escherichia coli	China: Shandong	2018	Chicken	farm	NDM-5	617
GCA_014845075.1	PRJNA637815	SAMN15158840	Escherichia coli	China: Shandong	2018	Chicken	farm	NDM-5	617
GCA_014845435.1	PRJNA637815	SAMN15158847	Escherichia coli	China: Shandong	2018	Chicken	farm	NDM-5	226
GCA_015141035.1	PRJNA637815	SAMN15158876	Escherichia coli	China: Shandong	2018	Chicken	farm	NDM-5	1286
GCA_015712395.1	PRJNA558538	SAMN12495034	Escherichia coli	China	2019	Homo sapiens		NDM-5	617
GCA_015712405.1	PRJNA558538	SAMN12495035	Escherichia coli	China	2019	Homo sapiens		NDM-5	297
GCA_015712415.1	PRJNA558538	SAMN12495032	Escherichia coli	China	2017	Homo sapiens		NDM-5	189
GCA_015712485.1	PRJNA558538	SAMN12495031	Escherichia coli	China	2017	Homo sapiens		NDM-5	2179
GCA_015712495.1	PRJNA558538	SAMN12495029	Escherichia coli	China	2017	Homo sapiens		NDM-5	23
GCA_015712535.1	PRJNA558538	SAMN12495030	Escherichia coli	China	2017	Homo sapiens		NDM-5	10
GCA_015712595.1	PRJNA558538	SAMN12495023	Escherichia coli	China	2015	Homo sapiens		NDM-5	10
GCA_015712615.1	PRJNA558538	SAMN12495024	Escherichia coli	China	2015	Homo sapiens		NDM-5	10
GCA_015712625.1	PRJNA558538	SAMN12495025	Escherichia coli	China	2015	Homo sapiens		NDM-5	167
GCA_015712635.1	PRJNA558538	SAMN12495022	Escherichia coli	China	2015	Homo sapiens		NDM-5	167
GCA_015843075.1	PRJNA642190	SAMN15391109	Escherichia coli	China: Jinan, The Second Hospital of Shandong University	2018-07-02	Homo sapiens	Urine sample	NDM-5	167
GCA_016091995.1	PRJNA683666	SAMN17035253	Escherichia coli	China:Qinyuan City, Guangdong Province	2018-11-02	pig	feces	NDM-5	10
GCA_016092005.1	PRJNA683666	SAMN17035254	Escherichia coli	China:Qinyuan City, Guangdong Province	2018-11-02	pig	feces	NDM-5	2973
GCA_016092015.1	PRJNA683666	SAMN17035256	Escherichia coli	China:Qinyuan City, Guangdong Province	2018-11-02	pig	feces	NDM-5	155
GCA_016092025.1	PRJNA683666	SAMN17035255	Escherichia coli	China:Qinyuan City, Guangdong Province	2018-11-02	pig	feces	NDM-5	48
GCA_016092075.1	PRJNA683666	SAMN17035252	Escherichia coli	China:Qinyuan City, Guangdong Province	2018-11-02	pig	feces	NDM-5	4063
GCA_016123555.1	PRJNA669620	SAMN16442348	Escherichia coli	China:Guangdong	2016-04-01	Waterfowl		NDM-5	10
GCA_016123575.1	PRJNA669620	SAMN16442347	Escherichia coli	China:Guangdong	2016-04-01	Waterfowl		NDM-5	10
GCA_016123585.1	PRJNA669620	SAMN16442346	Escherichia coli	China:Guangdong	2016-04-01	Waterfowl		NDM-5	10
GCA_016123615.1	PRJNA669620	SAMN16442344	Escherichia coli	China:Guangdong	2016-04-01	Waterfowl		NDM-5	746
GCA_016123625.1	PRJNA669620	SAMN16442345	Escherichia coli	China:Guangdong	2016-04-01	Waterfowl		NDM-5	746
GCA_016123645.1	PRJNA669620	SAMN16442343	Escherichia coli	China:Guangdong	2016-04-01	Waterfowl		NDM-5	746
GCA_016123675.1	PRJNA669620	SAMN16442342	Escherichia coli	China:Guangdong	2016-04-01	Waterfowl		NDM-1	156
GCA_016123685.1	PRJNA669620	SAMN16442341	Escherichia coli	China:Guangdong	2016-04-01	Waterfowl		NDM-1	156
GCA_016123715.1	PRJNA669620	SAMN16442340	Escherichia coli	China:Guangdong	2016-04-01	Waterfowl		NDM-1	156
GCA_016123725.1	PRJNA669620	SAMN16442339	Escherichia coli	China:Guangdong	2016-04-01	Waterfowl		NDM-5	746
GCA_016123755.1	PRJNA669620	SAMN16442338	Escherichia coli	China:Guangdong	2016-03-01	Waterfowl		NDM-5	162
GCA_016123775.1	PRJNA669620	SAMN16442337	Escherichia coli	China:Guangdong	2016-03-01	Waterfowl		NDM-5	354
GCA_016123785.1	PRJNA669620	SAMN16442336	Escherichia coli	China:Guangdong	2016-03-01	Waterfowl		NDM-5	162
GCA_016123815.1	PRJNA669620	SAMN16442334	Escherichia coli	China:Guangdong	2016-03-01	Waterfowl		NDM-5	648
GCA_016123825.1	PRJNA669620	SAMN16442335	Escherichia coli	China:Guangdong	2016-03-01	Waterfowl		NDM-5	648
GCA_016123845.1	PRJNA669620	SAMN16442333	Escherichia coli	China:Guangdong	2016-03-01	Waterfowl		NDM-5	354
GCA_016123875.1	PRJNA669620	SAMN16442332	Escherichia coli	China:Guangdong	2016-03-01	Waterfowl		NDM-5	156
GCA_016123895.1	PRJNA669620	SAMN16442331	Escherichia coli	China:Guangdong	2016-03-01	Waterfowl		NDM-5	648
GCA_016123905.1	PRJNA669620	SAMN16442329	Escherichia coli	China:Guangdong	2016-03-01	Waterfowl		NDM-5	648
GCA_016123935.1	PRJNA669620	SAMN16442330	Escherichia coli	China:Guangdong	2016-03-01	Waterfowl		NDM-5	648
GCA_016123945.1	PRJNA669620	SAMN16442328	Escherichia coli	China:Guangdong	2016-03-01	Waterfowl		NDM-5	648
GCA_016123975.1	PRJNA669620	SAMN16442327	Escherichia coli	China:Guangdong	2016-03-01	Waterfowl		NDM-5	156
GCA_016123995.1	PRJNA669620	SAMN16442325	Escherichia coli	China:Guangdong	2016-03-01	Waterfowl		NDM-5	156
GCA_016124005.1	PRJNA669620	SAMN16442326	Escherichia coli	China:Guangdong	2016-03-01	Waterfowl		NDM-5	746
GCA_016124035.1	PRJNA669620	SAMN16442323	Escherichia coli	China:Guangdong	2016-03-01	Waterfowl		NDM-5	156
GCA_016124055.1	PRJNA669620	SAMN16442322	Escherichia coli	China:Guangdong	2016-03-01	Waterfowl		NDM-5	648
GCA_016124065.1	PRJNA669620	SAMN16442324	Escherichia coli	China:Guangdong	2016-03-01	Waterfowl		NDM-5	156
GCA_016124095.1	PRJNA669620	SAMN16442321	Escherichia coli	China:Guangdong	2016-03-01	Waterfowl		NDM-5	354
GCA_016598635.1	PRJNA687619	SAMN17151035	Escherichia coli	China:Changchun	2019-07-01	Homo sapiens		NDM-1	1722
GCA_016617675.1	PRJNA495097	SAMN10219250	Escherichia coli	China: Hangzhou	2017-06-15	Homo sapiens	feces	NDM-5	167
GCA_016758315.1	PRJNA687919	SAMN17159916	Escherichia coli	China	2020-01-07	Homo sapiens	blood	NDM-5	410
GCA_017150835.1	PRJNA649083	SAMN15659096	Escherichia coli	China: Yangjiang	2018-07-07T09:17:16Z	goose		NDM-5	4358
GCA_017150845.1	PRJNA649083	SAMN15659094	Escherichia coli	China: Yangjiang	2018-07-07T09:10:14Z	goose		NDM-5	4358
GCA_017150875.1	PRJNA649083	SAMN15659097	Escherichia coli	China: Yangjiang	2018-07-07T09:19:17Z	goose		NDM-5	4358
GCA_017150895.1	PRJNA649083	SAMN15659095	Escherichia coli	China: Yangjiang	2018-07-07T09:13:15Z	goose		NDM-5	4358
GCA_017150915.1	PRJNA649083	SAMN15659098	Escherichia coli	China: Yangjiang	2018-07-07T09:21:18Z	goose		NDM-5	4358
GCA_017150935.1	PRJNA649083	SAMN15659099	Escherichia coli	China: Yangjiang	2018-07-07T09:25:19Z		Dust	NDM-5	4358
GCA_017150955.1	PRJNA649083	SAMN15659100	Escherichia coli	China: Yangjiang	2018-07-07T09:27:20Z	goose		NDM-5	515
GCA_017150975.1	PRJNA649083	SAMN15659101	Escherichia coli	China: Yangjiang	2018-11-02T09:15:30Z	goose		NDM-5	515
GCA_017150995.1	PRJNA649083	SAMN15659102	Escherichia coli	China: Yangjiang	2018-07-07T09:29:20Z	goose		NDM-5	48
GCA_017151015.1	PRJNA649083	SAMN15659103	Escherichia coli	China: Yangjiang	2018-11-02T09:19:30Z		Sewage	NDM-5	48
GCA_017151025.1	PRJNA649083	SAMN15659105	Escherichia coli	China: Yangjiang	2018-07-07T09:32:20Z	goose		NDM-5	772
GCA_017151045.1	PRJNA649083	SAMN15659104	Escherichia coli	China: Yangjiang	2018-11-02T09:21:30Z	goose		NDM-5	48
GCA_017151075.1	PRJNA649083	SAMN15659107	Escherichia coli	China: Yangjiang	2018-11-02T09:23:30Z	goose		NDM-5	1642
GCA_017151095.1	PRJNA649083	SAMN15659106	Escherichia coli	China: Yangjiang	2018-07-07T09:36:20Z	goose		NDM-5	2935
GCA_017151115.1	PRJNA649083	SAMN15659108	Escherichia coli	China: Yangjiang	2018-11-02T09:26:30Z	goose		NDM-5	6721
GCA_017151135.1	PRJNA649083	SAMN15659110	Escherichia coli	China: Yangjiang	2018-11-02T09:31:30Z		soil	NDM-5	542
GCA_017151145.1	PRJNA649083	SAMN15659111	Escherichia coli	China: Yangjiang	2018-11-02T09:33:30Z	mouse		NDM-5	7366
GCA_017151175.1	PRJNA649083	SAMN15659112	Escherichia coli	China: Yangjiang	2019-02-15T15:03:16Z	mouse		NDM-5	1421
GCA_017151185.1	PRJNA649083	SAMN15659109	Escherichia coli	China: Yangjiang	2018-11-02T09:29:30Z	goose		NDM-5	2325
GCA_017151215.1	PRJNA649083	SAMN15659113	Escherichia coli	China: Yangjiang	2019-02-15T15:05:17Z	mouse		NDM-5	1421
GCA_017151225.1	PRJNA649083	SAMN15659114	Escherichia coli	China: Yangjiang	2019-02-15T15:09:18Z	mouse		NDM-5	1011
GCA_017151235.1	PRJNA649083	SAMN15659115	Escherichia coli	China: Yangjiang	2019-02-15T15:11:19Z	mouse		NDM-5	1011
GCA_017598845.1	PRJNA716615	SAMN18440215	Escherichia coli	China:Guangdong, Zhaoqing	2019-08-11	duck	fecal sample	NDM-5	156
GCA_017598855.1	PRJNA716615	SAMN18440217	Escherichia coli	China:Guangdong, Zhaoqing	2020-08-02	duck	liver sample	NDM-5	457
GCA_017598885.1	PRJNA716615	SAMN18440216	Escherichia coli	China:Guangdong, Zhaoqing	2020-08-02	duck	fecal sample	NDM-5	410
GCA_017601385.1	PRJNA716615	SAMN18440214	Escherichia coli	China:Guangdong, Zhaoqing	2018-10-15	duck	fecal sample	NDM-5	6706
GCA_017601445.1	PRJNA716615	SAMN18440212	Escherichia coli	China:Guangdong, Zhaoqing	2018-10-15	duck	fecal sample	NDM-5	1011
GCA_018015675.1	PRJNA680788	SAMN16913928	Escherichia coli	China	2017/2018	poultry		NDM-5	6712
GCA_018199975.1	PRJNA723453	SAMN18818538	Escherichia coli	China: Jinhua	2019-07-25		urine	NDM-5	162
GCA_018224065.1	PRJNA725338	SAMN18876442	Escherichia coli	China: Beijing		Homo sapiens		NDM-5	167
GCA_018224075.1	PRJNA725338	SAMN18876430	Escherichia coli	China: Beijing		Homo sapiens		NDM-5	167
GCA_018224085.1	PRJNA725338	SAMN18876437	Escherichia coli	China: Beijing		Homo sapiens		NDM-5	167
GCA_018224095.1	PRJNA725338	SAMN18876424	Escherichia coli	China: Beijing		Homo sapiens		NDM-5	410
GCA_018224145.1	PRJNA725338	SAMN18876426	Escherichia coli	China: Beijing		Homo sapiens		NDM-5	410
GCA_018224165.1	PRJNA725338	SAMN18876425	Escherichia coli	China: Beijing		Homo sapiens		NDM-5	410
GCA_018224175.1	PRJNA725338	SAMN18876439	Escherichia coli	China: Beijing		Homo sapiens		NDM-5	167
GCA_018224205.1	PRJNA725338	SAMN18876427	Escherichia coli	China: Beijing		Homo sapiens		NDM-5	410
GCA_018224225.1	PRJNA725338	SAMN18876440	Escherichia coli	China: Beijing		Homo sapiens		NDM-5	167
GCA_018224245.1	PRJNA725338	SAMN18876428	Escherichia coli	China: Beijing		Homo sapiens		NDM-5	410
GCA_018224665.1	PRJNA725338	SAMN18876441	Escherichia coli	China: Beijing		Homo sapiens		NDM-5	167
GCA_018224685.1	PRJNA725338	SAMN18876432	Escherichia coli	China: Beijing		Homo sapiens		NDM-5	167
GCA_018224705.1	PRJNA725338	SAMN18876431	Escherichia coli	China: Beijing		Homo sapiens		NDM-5	167
GCA_018224725.1	PRJNA725338	SAMN18876434	Escherichia coli	China: Beijing		Homo sapiens		NDM-5	167
GCA_018224745.1	PRJNA725338	SAMN18876433	Escherichia coli	China: Beijing		Homo sapiens		NDM-5	167
GCA_018224765.1	PRJNA725338	SAMN18876429	Escherichia coli	China: Beijing		Homo sapiens		NDM-5	410
GCA_018224785.1	PRJNA725338	SAMN18876438	Escherichia coli	China: Beijing		Homo sapiens		NDM-5	167
GCA_018224805.1	PRJNA725338	SAMN18876423	Escherichia coli	China: Beijing		Homo sapiens		NDM-5	410
GCA_018224825.1	PRJNA725338	SAMN18876436	Escherichia coli	China: Beijing		Homo sapiens		NDM-5	167
GCA_018224845.1	PRJNA725338	SAMN18876435	Escherichia coli	China: Beijing		Homo sapiens		NDM-5	167
GCA_018279085.1	PRJNA595645	SAMN13563033	Escherichia coli	China:Yangling	2017-04-14	chicken	intestinal and liver	NDM-5	156
GCA_018316615.1	PRJNA723453	SAMN18877259	Escherichia coli	China: Jinhua	2019-08-25		ascites	NDM-5	167
GCA_018394415.1	PRJNA728803	SAMN19103544	Escherichia coli	China: Henan	2019-11-01	Chicken		NDM-5	117
GCA_018682575.1	PRJNA704479	SAMN18042961	Escherichia coli	China:Jinhua	2019-08-25	Homo sapiens	ascitic fluid	NDM-5	167
GCA_018862715.1	PRJNA735920	SAMN19602610	Escherichia coli	China:Jiangsu	2019-01-08	duck		NDM-1	5869
GCA_018966845.1	PRJNA736555	SAMN19653581	Escherichia coli	China: Guangdong	2017-12-01	duck	Swabs of feces	NDM-5	48
GCA_019038275.1	PRJNA716173	SAMN18396918	Escherichia coli	China	2019		hospital sewage	NDM-5	44
GCA_019038285.1	PRJNA716182	SAMN18397174	Escherichia coli	China	2019		hospital sewage	NDM-5	205
GCA_019038315.1	PRJNA716053	SAMN18391848	Escherichia coli	China	2019		hospital sewage	NDM-5	101
GCA_019049795.1	PRJNA716193	SAMN18397585	Escherichia coli	China	2019		hospital sewage	NDM-5	101
GCA_019050395.1	PRJNA739673	SAMN19797078	Escherichia coli	China: Xuzhou	2019-02-08	Homo sapiens	sputum	NDM-5	167
GCA_019050515.1	PRJNA739673	SAMN19797164	Escherichia coli	China: Xuzhou	2019-05-21	Homo sapiens	sputum	NDM-5	-
GCA_019050595.1	PRJNA739673	SAMN19797152	Escherichia coli	China: Xuzhou	2019-04-18	Homo sapiens	sputum	NDM-5	167
GCA_019050675.1	PRJNA739673	SAMN19797153	Escherichia coli	China: Xuzhou	2019-04-23	Homo sapiens	sputum	NDM-5	410
GCA_019050795.1	PRJNA739673	SAMN19797125	Escherichia coli	China: Xuzhou	2019-02-26	Homo sapiens	sputum	NDM-5	410
GCA_019050935.1	PRJNA739673	SAMN19797116	Escherichia coli	China: Xuzhou	2019-01-15	Homo sapiens	urine	NDM-5	410
GCA_019051005.1	PRJNA739673	SAMN19797112	Escherichia coli	China: Xuzhou	2019-01-11	Homo sapiens	secretions	NDM-5	410
GCA_019051115.1	PRJNA739673	SAMN19797109	Escherichia coli	China: Xuzhou	2019-01-09	Homo sapiens	ascitic fluid	NDM-5	410
GCA_019051295.1	PRJNA739673	SAMN19797098	Escherichia coli	China: Xuzhou	2018-12-19	Homo sapiens	sputum	NDM-5	410
GCA_019051315.1	PRJNA739673	SAMN19797142	Escherichia coli	China: Xuzhou	2019-04-03	Homo sapiens	urine	NDM-5	410
GCA_019051595.1	PRJNA739673	SAMN19797145	Escherichia coli	China: Xuzhou	2019-04-05	Homo sapiens	sputum	NDM-5	410
GCA_019051635.1	PRJNA739673	SAMN19797083	Escherichia coli	China: Xuzhou	2018-10-28	Homo sapiens	fester	NDM-5	410
GCA_019051735.1	PRJNA739673	SAMN19797073	Escherichia coli	China: Xuzhou	2018-10-14	Homo sapiens	sputum	NDM-5	349
GCA_019051775.1	PRJNA739673	SAMN19797077	Escherichia coli	China: Xuzhou	2019-01-15	Homo sapiens	fester	NDM-5	167
GCA_019051795.1	PRJNA739673	SAMN19797075	Escherichia coli	China: Xuzhou	2019-02-11	Homo sapiens	sputum	NDM-5	167
GCA_019051815.1	PRJNA739673	SAMN19797076	Escherichia coli	China: Xuzhou	2019-02-14	Homo sapiens	sputum	NDM-5	410
GCA_019051865.1	PRJNA739673	SAMN19797074	Escherichia coli	China: Xuzhou	2019-02-09	Homo sapiens	sputum	NDM-5	167
GCA_019051965.1	PRJNA739673	SAMN19797100	Escherichia coli	China: Xuzhou	2018-12-27	Homo sapiens	sputum	NDM-5	69
GCA_019052055.1	PRJNA739673	SAMN19797084	Escherichia coli	China: Xuzhou	2018-10-30	Homo sapiens	sputum	NDM-5	167
GCA_019052095.1	PRJNA739673	SAMN19797091	Escherichia coli	China: Xuzhou	2018-12-07	Homo sapiens	sputum	NDM-5	410
GCA_019052205.1	PRJNA739673	SAMN19797094	Escherichia coli	China: Xuzhou	2018-12-13	Homo sapiens	sputum	NDM-5	410
GCA_019052895.1	PRJNA739673	SAMN19797069	Escherichia coli	China: Xuzhou	2018-10-11	Homo sapiens	urine	NDM-5	410
GCA_019052955.1	PRJNA739673	SAMN19797065	Escherichia coli	China: Xuzhou	2018-10-31	Homo sapiens	sputum	NDM-5	167
GCA_019053085.1	PRJNA739673	SAMN19797058	Escherichia coli	China: Xuzhou	2018-09-24	Homo sapiens	fester	NDM-5	648
GCA_019053115.1	PRJNA739673	SAMN19797055	Escherichia coli	China: Xuzhou	2018-09-17	Homo sapiens	sputum	NDM-5	349
GCA_019053135.1	PRJNA739673	SAMN19797056	Escherichia coli	China: Xuzhou	2018-09-20	Homo sapiens	sputum	NDM-5	410
GCA_019053335.1	PRJNA739673	SAMN19797047	Escherichia coli	China: Xuzhou	2018-08-21	Homo sapiens	blood	NDM-5	349
GCA_019053605.1	PRJNA739673	SAMN19797035	Escherichia coli	China: Xuzhou	2018-07-06	Homo sapiens	sputum	NDM-5	410
GCA_019054055.1	PRJNA739673	SAMN19796993	Escherichia coli	China: Xuzhou	2016-02-01	Homo sapiens	sputum	NDM-5	167
GCA_019054085.1	PRJNA739673	SAMN19797008	Escherichia coli	China: Xuzhou	2019-05-08	Homo sapiens	urine	NDM-5	648
GCA_019054115.1	PRJNA739673	SAMN19797010	Escherichia coli	China: Xuzhou	2019-06-07	Homo sapiens	blood	NDM-5	167
GCA_019054135.1	PRJNA739673	SAMN19797009	Escherichia coli	China: Xuzhou	2019-05-25	Homo sapiens	blood	NDM-5	167
GCA_019054145.1	PRJNA739673	SAMN19796986	Escherichia coli	China: Xuzhou	2015-09-10	Homo sapiens	urethra catheter	NDM-1	410
GCA_019054175.1	PRJNA739673	SAMN19796999	Escherichia coli	China: Xuzhou	2016-07-02	Homo sapiens	urine	NDM-5	167
GCA_019054245.1	PRJNA739673	SAMN19796997	Escherichia coli	China: Xuzhou	2015-09-10	Homo sapiens	sputum	NDM-5	-
GCA_019054295.1	PRJNA739673	SAMN19796987	Escherichia coli	China: Xuzhou	2015-10-27	Homo sapiens	fester	NDM-5	617
GCA_019054375.1	PRJNA739673	SAMN19796992	Escherichia coli	China: Xuzhou	2016-01-06	Homo sapiens	sputum	NDM-1	410
GCA_019054395.1	PRJNA739673	SAMN19796996	Escherichia coli	China: Xuzhou	2016-08-27	Homo sapiens	sputum	NDM-5	167
GCA_019054415.1	PRJNA739673	SAMN19796990	Escherichia coli	China: Xuzhou	2015-12-07	Homo sapiens	blood	NDM-1	410
GCA_019054435.1	PRJNA739673	SAMN19796985	Escherichia coli	China: Xuzhou	2015-09-01	Homo sapiens	bronchial perfusate	NDM-5	167
GCA_019054455.1	PRJNA739673	SAMN19796988	Escherichia coli	China: Xuzhou	2015-11-02	Homo sapiens	sputum	NDM-1	167
GCA_019054465.1	PRJNA739673	SAMN19796994	Escherichia coli	China: Xuzhou	2016-02-15	Homo sapiens	sputum	NDM-1	167
GCA_019054495.1	PRJNA739673	SAMN19796995	Escherichia coli	China: Xuzhou	2016-09-18	Homo sapiens	sputum	NDM-1	167
GCA_019054515.1	PRJNA739673	SAMN19796989	Escherichia coli	China: Xuzhou	2015-12-04	Homo sapiens	sputum	NDM-5	617
GCA_019054535.1	PRJNA739673	SAMN19796982	Escherichia coli	China: Xuzhou	2016-07-23	Homo sapiens	fester	NDM-1	410
GCA_019054555.1	PRJNA739673	SAMN19796991	Escherichia coli	China: Xuzhou	2015-12-14	Homo sapiens	mid-portion urine	NDM-1	167
GCA_019054575.1	PRJNA739673	SAMN19796984	Escherichia coli	China: Xuzhou	2015-09-11	Homo sapiens	sputum	NDM-1	410
GCA_019054595.1	PRJNA739673	SAMN19796983	Escherichia coli	China: Xuzhou	2016-03-03	Homo sapiens	sputum	NDM-5	-
GCA_019297445.1	PRJNA380845	SAMN06649975	Escherichia coli	China: Hangzhou	2015	Homo sapiens	sputum	NDM-1	90
GCA_019364945.1	PRJNA688628	SAMN17183529	Escherichia coli	China: Jiangxi		swine		NDM-5	5229
GCA_019368065.1	PRJNA688628	SAMN17183351	Escherichia coli	China: Henan		swine		NDM-5	871
GCA_019368165.1	PRJNA688628	SAMN17183350	Escherichia coli	China: Henan		swine		NDM-1	10
GCA_019368305.1	PRJNA688628	SAMN17183346	Escherichia coli	China: Henan		swine		NDM-5	48
GCA_019368425.1	PRJNA688628	SAMN17183337	Escherichia coli	China: Henan		swine		NDM-5	5229
GCA_019368465.1	PRJNA688628	SAMN17183336	Escherichia coli	China: Henan		swine		NDM-1	34
GCA_019368485.1	PRJNA688628	SAMN17183335	Escherichia coli	China: Henan		swine		NDM-1	10
GCA_019368645.1	PRJNA688628	SAMN17183327	Escherichia coli	China: Henan		swine		NDM-1	617
GCA_019370825.1	PRJNA688628	SAMN17183826	Escherichia coli	China: Henan		swine		NDM-1	5229
GCA_019370835.1	PRJNA688628	SAMN17183825	Escherichia coli	China: Henan		swine		NDM-1	5229
GCA_019370845.1	PRJNA688628	SAMN17183823	Escherichia coli	China: Henan		swine		NDM-1	744
GCA_019370885.1	PRJNA688628	SAMN17183820	Escherichia coli	China: Henan		swine		NDM-1	5229
GCA_019370975.1	PRJNA688628	SAMN17183814	Escherichia coli	China: Henan		swine		NDM-1	165
GCA_019371105.1	PRJNA688628	SAMN17183806	Escherichia coli	China: Henan		swine		NDM-1	-
GCA_019372375.1	PRJNA688628	SAMN17183637	Escherichia coli	China: Henan		swine		NDM-1	1081
GCA_019372405.1	PRJNA688628	SAMN17183635	Escherichia coli	China: Henan		swine		NDM-1	453
GCA_019372425.1	PRJNA688628	SAMN17183634	Escherichia coli	China: Henan		swine		NDM-1	542
GCA_019372445.1	PRJNA688628	SAMN17183633	Escherichia coli	China: Henan		swine		NDM-1	453
GCA_019372705.1	PRJNA688628	SAMN17183620	Escherichia coli	China: Henan		swine		NDM-5	48
GCA_019372835.1	PRJNA688628	SAMN17183612	Escherichia coli	China: Henan		swine		NDM-1	48
GCA_019372955.1	PRJNA688628	SAMN17183607	Escherichia coli	China: Henan		swine		NDM-1	48
GCA_019372985.1	PRJNA688628	SAMN17183605	Escherichia coli	China: Henan		swine		NDM-1	48
GCA_019373185.1	PRJNA688628	SAMN17183595	Escherichia coli	China: Henan		swine		NDM-1	48
GCA_019373195.1	PRJNA688628	SAMN17183596	Escherichia coli	China: Henan		swine		NDM-1	48
GCA_019373225.1	PRJNA688628	SAMN17183594	Escherichia coli	China: Henan		swine		NDM-5	5229
GCA_019373285.1	PRJNA688628	SAMN17183590	Escherichia coli	China: Henan		swine		NDM-1	5229
GCA_019373305.1	PRJNA688628	SAMN17183591	Escherichia coli	China: Henan		swine		NDM-1	69
GCA_019374585.1	PRJNA688628	SAMN17183517	Escherichia coli	China: Hubei		swine		NDM-1	5229
GCA_019374975.1	PRJNA688628	SAMN17183824	Escherichia coli	China: Henan		swine		NDM-1	2526
GCA_019375055.2	PRJNA688628	SAMN17183821	Escherichia coli	China: Henan		swine		NDM-1	746
GCA_019659865.1	PRJNA752009	SAMN20568211	Escherichia coli	China	2016	Homo sapiens	urine	NDM-5	410
GCA_019659915.1	PRJNA752009	SAMN20568208	Escherichia coli	China	2016	Homo sapiens	ascites	NDM-5	617
GCA_019659925.1	PRJNA752009	SAMN20568209	Escherichia coli	China	2016	Homo sapiens	ascites	NDM-5	167
GCA_019659985.1	PRJNA752009	SAMN20568194	Escherichia coli	China	2015	Homo sapiens	urine	NDM-5	167
GCA_019660005.1	PRJNA752009	SAMN20568201	Escherichia coli	China	2015	Homo sapiens	urine	NDM-5	167
GCA_019660015.1	PRJNA752009	SAMN20568203	Escherichia coli	China	2016	Homo sapiens	urine	NDM-5	167
GCA_019660045.1	PRJNA752009	SAMN20568170	Escherichia coli	China	2014	Homo sapiens	urine	NDM-5	167
GCA_019660085.1	PRJNA752009	SAMN20568199	Escherichia coli	China	2015	Homo sapiens	blood	NDM-5	405
GCA_019660155.1	PRJNA752009	SAMN20568196	Escherichia coli	China	2015	Homo sapiens	urine	NDM-5	167
GCA_019660175.1	PRJNA752009	SAMN20568197	Escherichia coli	China	2015	Homo sapiens	drainage liquid	NDM-5	617
GCA_019660225.1	PRJNA752009	SAMN20568218	Escherichia coli	China	2016	Homo sapiens	urine	NDM-5	2172
GCA_019660245.1	PRJNA752009	SAMN20568178	Escherichia coli	China	2015	Homo sapiens	urine	NDM-1	6388
GCA_019660265.1	PRJNA752009	SAMN20568185	Escherichia coli	China	2015	Homo sapiens	urine	NDM-5	540
GCA_019660325.1	PRJNA752009	SAMN20568186	Escherichia coli	China	2015	Homo sapiens	urine	NDM-5	540
GCA_019660385.1	PRJNA752009	SAMN20568200	Escherichia coli	China	2015	Homo sapiens	drainage liquid	NDM-5	405
GCA_019660405.1	PRJNA752009	SAMN20568214	Escherichia coli	China	2016	Homo sapiens	tissue	NDM-5	167
GCA_019660425.1	PRJNA752009	SAMN20568215	Escherichia coli	China	2016	Homo sapiens	sputum	NDM-5	167
GCA_019660475.1	PRJNA752009	SAMN20568190	Escherichia coli	China	2015	Homo sapiens	urine	NDM-5	6388
GCA_019660525.1	PRJNA752009	SAMN20568189	Escherichia coli	China	2015	Homo sapiens	urine	NDM-5	-
GCA_019660545.1	PRJNA752009	SAMN20568188	Escherichia coli	China	2015	Homo sapiens	blood	NDM-5	410
GCA_019660565.1	PRJNA752009	SAMN20568183	Escherichia coli	China	2015	Homo sapiens	urine	NDM-5	540
GCA_019660615.1	PRJNA752009	SAMN20568168	Escherichia coli	China	2014	Homo sapiens	swab	NDM-5	101
GCA_019660645.1	PRJNA752009	SAMN20568177	Escherichia coli	China	2015	Homo sapiens	sputum	NDM-5	540
GCA_019660665.1	PRJNA752009	SAMN20568181	Escherichia coli	China	2015	Homo sapiens	blood	NDM-5	746
GCA_019660675.1	PRJNA752009	SAMN20568184	Escherichia coli	China	2015	Homo sapiens	urine	NDM-5	167
GCA_019660745.1	PRJNA752009	SAMN20568169	Escherichia coli	China	2014	Homo sapiens	blood	NDM-5	167
GCA_019660805.1	PRJNA752009	SAMN20568173	Escherichia coli	China	2015	Homo sapiens	sputum	NDM-5	2083
GCA_019660835.1	PRJNA752009	SAMN20568172	Escherichia coli	China	2015	Homo sapiens	sputum	NDM-5	167
GCA_019660995.1	PRJNA752009	SAMN20568146	Escherichia coli	China	2013	Homo sapiens	secreta	NDM-5	167
GCA_019661025.1	PRJNA752009	SAMN20568164	Escherichia coli	China	2014	Homo sapiens	sanies	NDM-5	167
GCA_019661135.1	PRJNA752009	SAMN20568140	Escherichia coli	China	2013	Homo sapiens	blood	NDM-1	40
GCA_019710415.1	PRJNA753302	SAMN20693749	Escherichia coli	China:zhejiang	2021-05-15	Homo sapiens	Child feces	NDM-1	88
GCA_019721135.1	PRJNA750581	SAMN20474177	Escherichia coli	China:Hangzhou	2019-10-17	Homo sapiens	cerebrospinal fluid from patient with post-craniotomy meningitis	NDM-5	410
GCA_019771875.1	PRJNA752009	SAMN20568210	Escherichia coli	China	2016	Homo sapiens	urine	NDM-5	46
GCA_019771935.1	PRJNA752009	SAMN20568205	Escherichia coli	China	2016	Homo sapiens	blood	NDM-5	1193
GCA_019771975.1	PRJNA752009	SAMN20568171	Escherichia coli	China	2014	Homo sapiens	sputum	NDM-5	167
GCA_019772075.1	PRJNA752009	SAMN20568151	Escherichia coli	China	2013	Homo sapiens	urine	NDM-1	167
GCA_019772125.1	PRJNA752009	SAMN20568144	Escherichia coli	China	2013	Homo sapiens	blood	NDM-5	167
GCA_019772145.1	PRJNA752009	SAMN20568148	Escherichia coli	China	2013	Homo sapiens	blood	NDM-1	540
GCA_019772175.1	PRJNA752009	SAMN20568143	Escherichia coli	China	2013	Homo sapiens	drainage liquid	NDM-1	361
GCA_019834325.1	PRJNA636005	SAMN15069780	Escherichia coli	China: Guangzhou	2019-01-11	fish	feces	NDM-5	-
GCA_019834335.1	PRJNA636005	SAMN15069778	Escherichia coli	China: Guangzhou	2019-01-11	fish	feces	NDM-5	48
GCA_019834345.1	PRJNA636005	SAMN15069781	Escherichia coli	China: Guangzhou	2019-01-08	fish	feces	NDM-5	48
GCA_019834355.1	PRJNA636005	SAMN15070141	Escherichia coli	China: Guangzhou	2019-01-06	fish	feces	NDM-5	155
GCA_019926325.1	PRJNA695033	SAMN17600829	Escherichia coli	China:Zhengzhou	2019-10-29	Homo sapiens	urine	NDM-5	405
GCA_019926335.1	PRJNA695033	SAMN17600826	Escherichia coli	China:Zhengzhou	2019-10-08	Homo sapiens	anal swab	NDM-5	410
GCA_019926355.1	PRJNA695033	SAMN17600827	Escherichia coli	China:Zhengzhou	2019-10-20	Homo sapiens	urine	NDM-5	405
GCA_019926385.1	PRJNA695033	SAMN17600828	Escherichia coli	China:Zhengzhou	2019-10-20	Homo sapiens	peritoneal drainage fluid	NDM-5	167
GCA_019926425.1	PRJNA695033	SAMN17600824	Escherichia coli	China:Zhengzhou	2019-10-08	Homo sapiens	anal swab	NDM-5	167
GCA_019926445.1	PRJNA695033	SAMN17600822	Escherichia coli	China:Zhengzhou	2019-10-07	Homo sapiens	drainage	NDM-5	410
GCA_019926465.1	PRJNA695033	SAMN17600825	Escherichia coli	China:Zhengzhou	2019-10-05	Homo sapiens	secretion	NDM-5	410
GCA_019926475.1	PRJNA695033	SAMN17600821	Escherichia coli	China:Zhengzhou	2019-10-07	Homo sapiens	urine	NDM-5	167
GCA_019926495.1	PRJNA695033	SAMN17600823	Escherichia coli	China:Zhengzhou	2019-10-09	Homo sapiens	urine	NDM-5	410
GCA_019926525.1	PRJNA695033	SAMN17600820	Escherichia coli	China:Zhengzhou	2019-09-25	Homo sapiens	blood	NDM-5	405
GCA_019926545.1	PRJNA695033	SAMN17600817	Escherichia coli	China:Zhengzhou	2019-09-11	Homo sapiens	blood	NDM-5	-
GCA_019926555.1	PRJNA695033	SAMN17600819	Escherichia coli	China:Zhengzhou	2019-09-26	Homo sapiens	peritoneal drainage fluid	NDM-5	167
GCA_019926575.1	PRJNA695033	SAMN17600816	Escherichia coli	China:Zhengzhou	2019-09-16	Homo sapiens	anal swab	NDM-5	167
GCA_019926585.1	PRJNA695033	SAMN17600818	Escherichia coli	China:Zhengzhou	2019-09-25	Homo sapiens	blood	NDM-5	744
GCA_019926625.1	PRJNA695033	SAMN17600815	Escherichia coli	China:Zhengzhou	2019-09-04	Homo sapiens	urine	NDM-5	167
GCA_019926645.1	PRJNA695033	SAMN17600811	Escherichia coli	China:Zhengzhou	2019-06-21	Homo sapiens	sputum	NDM-5	410
GCA_019926665.1	PRJNA695033	SAMN17600814	Escherichia coli	China:Zhengzhou	2019-06-24	Homo sapiens	urine	NDM-5	405
GCA_019926675.1	PRJNA695033	SAMN17600812	Escherichia coli	China:Zhengzhou	2019-06-22	Homo sapiens	anal swab	NDM-5	746
GCA_019926695.1	PRJNA695033	SAMN17600813	Escherichia coli	China:Zhengzhou	2019-06-22	Homo sapiens	blood	NDM-5	167
GCA_019926725.1	PRJNA695033	SAMN17600810	Escherichia coli	China:Zhengzhou	2019-06-18	Homo sapiens	blood	NDM-5	167
GCA_019926745.1	PRJNA695033	SAMN17600809	Escherichia coli	China:Zhengzhou	2019-06-09	Homo sapiens	urine	NDM-5	167
GCA_019926765.1	PRJNA695033	SAMN17600808	Escherichia coli	China:Zhengzhou	2019-06-07	Homo sapiens	urine	NDM-5	361
GCA_019926775.1	PRJNA695033	SAMN17600807	Escherichia coli	China:Zhengzhou	2019-05-28	Homo sapiens	blood	NDM-5	167
GCA_019926805.1	PRJNA695033	SAMN17600806	Escherichia coli	China:Zhengzhou	2019-05-26	Homo sapiens	bile	NDM-5	746
GCA_019926825.1	PRJNA695033	SAMN17600804	Escherichia coli	China:Zhengzhou	2019-05-19	Homo sapiens	urine	NDM-5	361
GCA_019926845.1	PRJNA695033	SAMN17600805	Escherichia coli	China:Zhengzhou	2019-05-19	Homo sapiens	sputum	NDM-5	361
GCA_019926865.1	PRJNA695033	SAMN17600802	Escherichia coli	China:Zhengzhou	2019-04-21	Homo sapiens	urine	NDM-5	4948
GCA_019926885.1	PRJNA695033	SAMN17600803	Escherichia coli	China:Zhengzhou	2019-05-08	Homo sapiens	sputum	NDM-5	361
GCA_019926905.1	PRJNA695033	SAMN17600801	Escherichia coli	China:Zhengzhou	2019-04-21	Homo sapiens	sputum	NDM-5	405
GCA_020091645.1	PRJNA763317	SAMN21437960	Escherichia coli	China:Zhejiang	2021-01-01		meat	NDM-5	1140
GCA_020168095.1	PRJNA756960	SAMN20930914	Escherichia coli	China: Hebei	2018-08-12	Homo sapiens	patient with infection	NDM-5	167
GCA_020168115.1	PRJNA756960	SAMN20930912	Escherichia coli	China: Hebei	2019-03-11	Homo sapiens	patient with infection	NDM-5	167
GCA_020168135.1	PRJNA756960	SAMN20930913	Escherichia coli	China: Guangdong	2018-07-17	Homo sapiens	patient with infection	NDM-5	167
GCA_020168155.1	PRJNA756960	SAMN20930916	Escherichia coli	China: Beijing	2019-04-28	Homo sapiens	patient with infection	NDM-5	167
GCA_020168175.1	PRJNA756960	SAMN20930915	Escherichia coli	China: Beijing	2019-02-27	Homo sapiens	patient with infection	NDM-5	405
GCA_020168195.1	PRJNA756960	SAMN20930917	Escherichia coli	China: Hunan	2019-03-07	Homo sapiens	patient with infection	NDM-5	167
GCA_020168215.1	PRJNA756960	SAMN20930918	Escherichia coli	China: Sichuan	2018-11-19	Homo sapiens	patient with infection	NDM-5	167
GCA_020168225.1	PRJNA756960	SAMN20930921	Escherichia coli	China: Sichuan	2019-01-23	Homo sapiens	patient with infection	NDM-5	167
GCA_020168255.1	PRJNA756960	SAMN20930920	Escherichia coli	China: Sichuan	2019-10-03	Homo sapiens	patient with infection	NDM-5	167
GCA_020168275.1	PRJNA756960	SAMN20930922	Escherichia coli	China: Sichuan	2018-09-22	Homo sapiens	patient with infection	NDM-5	-
GCA_020168285.1	PRJNA756960	SAMN20930919	Escherichia coli	China: Sichuan	2018-11-18	Homo sapiens	patient with infection	NDM-5	167
GCA_020168315.1	PRJNA756960	SAMN20930923	Escherichia coli	China: Sichuan	2018-12-16	Homo sapiens	patient with infection	NDM-5	167
GCA_020168335.1	PRJNA756960	SAMN20930924	Escherichia coli	China: Sichuan	2018-12-19	Homo sapiens	patient with infection	NDM-5	167
GCA_020168355.1	PRJNA756960	SAMN20930926	Escherichia coli	China: Sichuan	2019-03-27	Homo sapiens	patient with infection	NDM-5	167
GCA_020168375.1	PRJNA756960	SAMN20930925	Escherichia coli	China: Sichuan	2019-01-19	Homo sapiens	patient with infection	NDM-5	410
GCA_020168395.1	PRJNA756960	SAMN20930927	Escherichia coli	China: Jiangsu	2019-07-06	Homo sapiens	patient with infection	NDM-5	167
GCA_020168415.1	PRJNA756960	SAMN20930930	Escherichia coli	China: Guangxi	2018-12-02	Homo sapiens	patient with infection	NDM-5	167
GCA_020168425.1	PRJNA756960	SAMN20930928	Escherichia coli	China: Shanxi	2018-11-30	Homo sapiens	patient with infection	NDM-5	617
GCA_020168455.1	PRJNA756960	SAMN20930929	Escherichia coli	China: Guangxi	2018-12-01	Homo sapiens	patient with infection	NDM-5	167
GCA_020168475.1	PRJNA756960	SAMN20930932	Escherichia coli	China: Shandong	2018-10-04	Homo sapiens	patient with infection	NDM-5	167
GCA_020168495.1	PRJNA756960	SAMN20930931	Escherichia coli	China: Guangxi	2018-12-18	Homo sapiens	patient with infection	NDM-5	167
GCA_020168515.1	PRJNA756960	SAMN20930934	Escherichia coli	China: Shandong	2019-09-22	Homo sapiens	patient with infection	NDM-5	-
GCA_020168535.1	PRJNA756960	SAMN20930935	Escherichia coli	China: Shandong	2019-10-28	Homo sapiens	patient with infection	NDM-5	746
GCA_020168555.1	PRJNA756960	SAMN20930933	Escherichia coli	China: Shandong	2019-01-22	Homo sapiens	patient with infection	NDM-5	167
GCA_020168575.1	PRJNA756960	SAMN20930936	Escherichia coli	China: Shandong	2019-11-03	Homo sapiens	patient with infection	NDM-5	746
GCA_020251685.1	PRJNA766297	SAMN21841535	Escherichia coli	China: Beijing city	2020-11-02	Homo sapiens	not collected	NDM-5	648
GCA_020422375.1	PRJNA767754	SAMN21928375	Escherichia coli	China:Liaoning	2019	Mink	lung	NDM-1	457
GCA_020535205.1	PRJNA766492	SAMN21906625	Escherichia coli	China: Jinhua	2019-10-18	Homo sapiens	urine	NDM-5	361
GCA_020616495.1	PRJNA770868	SAMN22242657	Escherichia coli	China: Wenzhou	2019	Homo sapiens		NDM-5	410
GCA_020782555.1	PRJNA776521	SAMN22794042	Escherichia coli	China:Ningbo	2016-12-27	Homo sapiens	sputum	NDM-5	617
GCA_020782735.1	PRJNA776521	SAMN22794040	Escherichia coli	China:Ningbo	2016-07-08	Homo sapiens	urine	NDM-5	6395
GCA_020782795.1	PRJNA776521	SAMN22794033	Escherichia coli	China:Ningbo	2014-10-14	Homo sapiens	urine	NDM-1	297
GCA_020907935.1	PRJNA780102	SAMN23102534	Escherichia coli	China: Jiangsu	2021-06-17	pigeon		NDM-5	6775
GCA_020907965.1	PRJNA780102	SAMN23102533	Escherichia coli	China: Jiangsu	2021-06-17	pigeon		NDM-5	6775
GCA_021089875.1	PRJNA780615	SAMN23169805	Escherichia coli	China:Luzhou	2020-04-08		urine	NDM-5	410
GCA_021341875.1	PRJNA792053	SAMN24372968	Escherichia coli	China	2018	Homo sapiens	anal swab	NDM-5	167
GCA_021342085.1	PRJNA792053	SAMN24373018	Escherichia coli	China	2020	Homo sapiens	anal swab	NDM-5	405
GCA_021342095.1	PRJNA792053	SAMN24373006	Escherichia coli	China	2020	Homo sapiens	anal swab	NDM-5	410
GCA_021342255.1	PRJNA792053	SAMN24373001	Escherichia coli	China	2020	Homo sapiens	anal swab	NDM-5	156
GCA_021342335.1	PRJNA792053	SAMN24372992	Escherichia coli	China	2018	Homo sapiens	anal swab	NDM-5	206
GCA_021342435.1	PRJNA792053	SAMN24373005	Escherichia coli	China	2020	Homo sapiens	anal swab	NDM-5	641
GCA_021342465.1	PRJNA792053	SAMN24373022	Escherichia coli	China	2020	Homo sapiens	anal swab	NDM-1	167
GCA_021342535.1	PRJNA792053	SAMN24373031	Escherichia coli	China	2020	Homo sapiens	anal swab	NDM-5	2973
GCA_021342555.1	PRJNA792053	SAMN24372957	Escherichia coli	China	2018	Homo sapiens	anal swab	NDM-5	617
GCA_021342575.1	PRJNA792053	SAMN24372956	Escherichia coli	China	2018	Homo sapiens	nasopharyngeal swab	NDM-1	6756
GCA_021342585.1	PRJNA792053	SAMN24372958	Escherichia coli	China	2018	Homo sapiens	anal swab	NDM-5	648
GCA_021342635.1	PRJNA792053	SAMN24372940	Escherichia coli	China	2018	Homo sapiens	anal swab	NDM-5	410
GCA_021342715.1	PRJNA792053	SAMN24373000	Escherichia coli	China	2020	Homo sapiens	anal swab	NDM-5	617
GCA_021342735.1	PRJNA792053	SAMN24372999	Escherichia coli	China	2020	Homo sapiens	anal swab	NDM-5	410
GCA_021342795.1	PRJNA792053	SAMN24372966	Escherichia coli	China	2018	Homo sapiens	anal swab	NDM-5	131
GCA_021342835.1	PRJNA792053	SAMN24372993	Escherichia coli	China	2018	Homo sapiens	anal swab	NDM-5	167
GCA_021342895.1	PRJNA792053	SAMN24372955	Escherichia coli	China	2018	Homo sapiens	anal swab	NDM-1	6756
GCA_021343015.1	PRJNA792053	SAMN24372991	Escherichia coli	China	2018	Homo sapiens	anal swab	NDM-5	410
GCA_021343075.1	PRJNA792053	SAMN24373012	Escherichia coli	China	2020	Homo sapiens	anal swab	NDM-5	410
GCA_021343135.1	PRJNA792053	SAMN24372998	Escherichia coli	China	2020	Homo sapiens	anal swab	NDM-5	354
GCA_021343155.1	PRJNA792053	SAMN24373024	Escherichia coli	China	2020	Homo sapiens	anal swab	NDM-5	167
GCA_021343175.1	PRJNA792053	SAMN24373023	Escherichia coli	China	2020	Homo sapiens	anal swab	NDM-5	156
GCA_021343255.1	PRJNA792053	SAMN24372964	Escherichia coli	China	2018	Homo sapiens	anal swab	NDM-5	156
GCA_021343295.1	PRJNA792053	SAMN24372963	Escherichia coli	China	2018	Homo sapiens	anal swab	NDM-5	2690
GCA_021343315.1	PRJNA792053	SAMN24373011	Escherichia coli	China	2020	Homo sapiens	anal swab	NDM-1	131
GCA_021343335.1	PRJNA792053	SAMN24373010	Escherichia coli	China	2020	Homo sapiens	anal swab	NDM-5	410
GCA_021343375.1	PRJNA792053	SAMN24373027	Escherichia coli	China	2020	Homo sapiens	anal swab	NDM-5	942
GCA_021343395.1	PRJNA792053	SAMN24372969	Escherichia coli	China	2018	Homo sapiens	anal swab	NDM-5	405
GCA_021343415.1	PRJNA792053	SAMN24373026	Escherichia coli	China	2020	Homo sapiens	nasopharyngeal swab	NDM-5	410
GCA_021343425.1	PRJNA792053	SAMN24373019	Escherichia coli	China	2020	Homo sapiens	anal swab	NDM-5	167
GCA_021343495.1	PRJNA792053	SAMN24372943	Escherichia coli	China	2018	Homo sapiens	anal swab	NDM-1	354
GCA_021343555.1	PRJNA792053	SAMN24372939	Escherichia coli	China	2018	Homo sapiens	anal swab	NDM-5	6388
GCA_021343665.1	PRJNA792053	SAMN24372965	Escherichia coli	China	2018	Homo sapiens	anal swab	NDM-5	410
GCA_021343695.1	PRJNA792053	SAMN24372967	Escherichia coli	China	2018	Homo sapiens	nasopharyngeal swab	NDM-1	131
GCA_021343835.1	PRJNA792053	SAMN24372938	Escherichia coli	China	2018	Homo sapiens	anal swab	NDM-5	38
GCA_021343865.1	PRJNA792053	SAMN24372961	Escherichia coli	China	2018	Homo sapiens	nasopharyngeal swab	NDM-5	744
GCA_021343875.1	PRJNA792053	SAMN24372960	Escherichia coli	China	2018	Homo sapiens	anal swab	NDM-5	744
GCA_021343915.1	PRJNA792053	SAMN24373029	Escherichia coli	China	2020	Homo sapiens	anal swab	NDM-1	2003
GCA_021343935.1	PRJNA792053	SAMN24373028	Escherichia coli	China	2020	Homo sapiens	anal swab	NDM-5	457
GCA_021397895.1	PRJNA792053	SAMN24394356	Escherichia coli	China	2020	Homo sapiens		NDM-5	224
GCA_021398095.1	PRJNA792053	SAMN24394416	Escherichia coli	China	2020	Homo sapiens		NDM-5	641
GCA_021398175.1	PRJNA792053	SAMN24394418	Escherichia coli	China	2020	Homo sapiens		NDM-5	410
GCA_021398675.1	PRJNA792053	SAMN24394417	Escherichia coli	China	2020	Homo sapiens		NDM-5	46
GCA_021398695.1	PRJNA792053	SAMN24394440	Escherichia coli	China	2020	Homo sapiens		NDM-5	224
GCA_021398775.1	PRJNA792053	SAMN24394421	Escherichia coli	China	2020	Homo sapiens		NDM-5	58
GCA_021398875.1	PRJNA792053	SAMN24394415	Escherichia coli	China	2020	Homo sapiens		NDM-5	1011
GCA_021416225.1	PRJNA760898	SAMN21237551	Escherichia coli	China	2018-12-01	Homo sapiens	Urology Surgery	NDM-5	648
GCA_021416285.1	PRJNA760898	SAMN21237548	Escherichia coli	China	2018-12-01	Homo sapiens	Paediatrics	NDM-5	410
GCA_021416365.1	PRJNA760898	SAMN21237544	Escherichia coli	China	2018-12-01	Homo sapiens	Hematology	NDM-5	361
GCA_021416385.1	PRJNA760898	SAMN21237545	Escherichia coli	China	2018-12-01	Homo sapiens	ICU	NDM-5	38
GCA_021416445.1	PRJNA760898	SAMN21237542	Escherichia coli	China	2018-12-01	Homo sapiens	ICU	NDM-5	224
GCA_021416495.1	PRJNA760898	SAMN21237539	Escherichia coli	China	2018-12-01	Homo sapiens	Respiratory Medicine	NDM-5	155
GCA_021416585.1	PRJNA760898	SAMN21237536	Escherichia coli	China	2018-12-01	Homo sapiens	Hepatobiliary surgery	NDM-5	117
GCA_021417045.1	PRJNA760898	SAMN21237511	Escherichia coli	China	2018-12-01	Homo sapiens	Gastroenterology	NDM-5	410
GCA_021417055.1	PRJNA760898	SAMN21237512	Escherichia coli	China	2018-12-01	Homo sapiens	Gastroenterology	NDM-5	410
GCA_021417075.1	PRJNA760898	SAMN21237508	Escherichia coli	China	2018-12-01	Homo sapiens	Nephrology	NDM-5	167
GCA_021417165.1	PRJNA760898	SAMN21237506	Escherichia coli	China	2018-12-01	Homo sapiens	Geriatric medicine	NDM-5	617
GCA_021441965.1	PRJNA794350	SAMN24648241	Escherichia coli	China: Jiangsu	2021-06-17		pigeon	NDM-5	6775
GCA_021441985.1	PRJNA515159	SAMN24645352	Escherichia coli	China: Hangzhou	2021-08-02	Homo sapiens	Pus	NDM-5	746
GCA_021470045.1	PRJNA614638	SAMN14437658	Escherichia coli	China: Shandong	2017-07-01	Homo sapiens	feces	NDM-5	6396
GCA_021470065.1	PRJNA614638	SAMN14437664	Escherichia coli	China: Shandong	2017-07-01	Homo sapiens	feces	NDM-1	-
GCA_021470085.1	PRJNA614638	SAMN14437683	Escherichia coli	China: Shandong	2017-07-01	Homo sapiens	feces	NDM-5	10
GCA_021470105.1	PRJNA614638	SAMN14437685	Escherichia coli	China: Shandong	2017-07-01	Homo sapiens	feces	NDM-5	48
GCA_021470125.1	PRJNA614638	SAMN14437695	Escherichia coli	China: Shandong	2017-07-01	Homo sapiens	feces	NDM-5	617
GCA_021470145.1	PRJNA614638	SAMN14437666	Escherichia coli	China: Shandong	2017-07-01	Homo sapiens	feces	NDM-5	167
GCA_021470165.1	PRJNA614638	SAMN14437708	Escherichia coli	China: Shandong	2017-07-01	Homo sapiens	feces	NDM-5	167
GCA_021473685.1	PRJNA614638	SAMN14437619	Escherichia coli	China: Shandong	2017-07-01	Homo sapiens	feces	NDM-5	206
GCA_021473705.1	PRJNA614638	SAMN14437638	Escherichia coli	China: Shandong	2017-07-01	Homo sapiens	feces	NDM-5	297
GCA_021473725.1	PRJNA614638	SAMN14437620	Escherichia coli	China: Shandong	2017-07-01	Homo sapiens	feces	NDM-1	-
GCA_021473765.1	PRJNA614638	SAMN14437660	Escherichia coli	China: Shandong	2017-07-01	Homo sapiens	feces	NDM-5	167
GCA_021473785.1	PRJNA614638	SAMN14437627	Escherichia coli	China: Shandong	2017-07-01	Homo sapiens	feces	NDM-5	10
GCA_021473805.1	PRJNA614638	SAMN14437674	Escherichia coli	China: Shandong	2017-07-01	Homo sapiens	feces	NDM-5	-
GCA_021473825.1	PRJNA614638	SAMN14437689	Escherichia coli	China: Shandong	2017-07-01	Homo sapiens	feces	NDM-5	48
GCA_021473845.1	PRJNA614638	SAMN14437690	Escherichia coli	China: Shandong	2017-07-01	Homo sapiens	feces	NDM-5	167
GCA_021473885.1	PRJNA614638	SAMN14437630	Escherichia coli	China: Shandong	2017-07-01	Homo sapiens	feces	NDM-5	48
GCA_021473905.1	PRJNA614638	SAMN14437631	Escherichia coli	China: Shandong	2017-07-01	Homo sapiens	feces	NDM-5	189
GCA_021474125.1	PRJNA614638	SAMN14437704	Escherichia coli	China: Shandong	2017-07-01	Homo sapiens	feces	NDM-5	167
GCA_021485055.1	PRJNA614638	SAMN14437647	Escherichia coli	China: Shandong	2017-07-01	Homo sapiens	feces	NDM-1	4537
GCA_021485075.1	PRJNA614638	SAMN14437652	Escherichia coli	China: Shandong	2017-07-01	Homo sapiens	feces	NDM-5	48
GCA_021485095.1	PRJNA614638	SAMN14437654	Escherichia coli	China: Shandong	2017-07-01	Homo sapiens	feces	NDM-5	167
GCA_021485105.1	PRJNA614638	SAMN14437651	Escherichia coli	China: Shandong	2017-07-01	Homo sapiens	feces	NDM-5	746
GCA_021485135.1	PRJNA614638	SAMN14437673	Escherichia coli	China: Shandong	2017-07-01	Homo sapiens	feces	NDM-1	744
GCA_021485155.1	PRJNA614638	SAMN14437686	Escherichia coli	China: Shandong	2017-07-01	Homo sapiens	feces	NDM-5	6396
GCA_021485175.1	PRJNA614638	SAMN14437693	Escherichia coli	China: Shandong	2017-07-01	Homo sapiens	feces	NDM-5	167
GCA_021485215.1	PRJNA614638	SAMN14437657	Escherichia coli	China: Shandong	2017-07-01	Homo sapiens	feces	NDM-5	167
GCA_021485235.1	PRJNA614638	SAMN14437703	Escherichia coli	China: Shandong	2017-07-01	Homo sapiens	feces	NDM-5	167
GCA_021485275.1	PRJNA614638	SAMN14437707	Escherichia coli	China: Shandong	2017-07-01	Homo sapiens	feces	NDM-1	-
GCA_021485295.1	PRJNA614638	SAMN14437614	Escherichia coli	China: Shandong	2017-07-01	Homo sapiens	feces	NDM-1	48
GCA_021485315.1	PRJNA614638	SAMN14437621	Escherichia coli	China: Shandong	2017-07-01	Homo sapiens	feces	NDM-1	10
GCA_021485335.1	PRJNA614638	SAMN14437629	Escherichia coli	China: Shandong	2017-07-01	Homo sapiens	feces	NDM-5	48
GCA_021485355.1	PRJNA614638	SAMN14437605	Escherichia coli	China: Shandong	2017-07-01	Homo sapiens	feces	NDM-5	746
GCA_021485375.1	PRJNA614638	SAMN14437606	Escherichia coli	China: Shandong	2017-07-01	Homo sapiens	feces	NDM-1	617
GCA_021485395.1	PRJNA614638	SAMN14437636	Escherichia coli	China: Shandong	2017-07-01	Homo sapiens	feces	NDM-5	746
GCA_021485415.1	PRJNA614638	SAMN14437642	Escherichia coli	China: Shandong	2017-07-01	Homo sapiens	feces	NDM-5	-
GCA_021485435.1	PRJNA614638	SAMN14437644	Escherichia coli	China: Shandong	2017-07-01	Homo sapiens	feces	NDM-5	46
GCA_021485455.1	PRJNA614638	SAMN14437648	Escherichia coli	China: Shandong	2017-07-01	Homo sapiens	feces	NDM-5	-
GCA_021485475.1	PRJNA614638	SAMN14437649	Escherichia coli	China: Shandong	2017-07-01	Homo sapiens	feces	NDM-5	-
GCA_021485495.1	PRJNA614638	SAMN14437656	Escherichia coli	China: Shandong	2017-07-01	Homo sapiens	feces	NDM-1	-
GCA_021485515.1	PRJNA614638	SAMN14437659	Escherichia coli	China: Shandong	2017-07-01	Homo sapiens	feces	NDM-5	206
GCA_021485835.1	PRJNA614638	SAMN14437615	Escherichia coli	China: Shandong	2017-07-01	Homo sapiens	feces	NDM-5	6449
GCA_021485855.1	PRJNA614638	SAMN14437618	Escherichia coli	China: Shandong	2017-07-01	Homo sapiens	feces	NDM-5	206
GCA_021485895.1	PRJNA614638	SAMN14437622	Escherichia coli	China: Shandong	2017-07-01	Homo sapiens	feces	NDM-5	3274
GCA_021485915.1	PRJNA614638	SAMN14437632	Escherichia coli	China: Shandong	2017-07-01	Homo sapiens	feces	NDM-1	180
GCA_021485935.1	PRJNA614638	SAMN14437677	Escherichia coli	China: Shandong	2017-07-01	Homo sapiens	feces	NDM-5	206
GCA_021485955.1	PRJNA614638	SAMN14437655	Escherichia coli	China: Shandong	2017-07-01	Homo sapiens	feces	NDM-5	746
GCA_021485975.1	PRJNA614638	SAMN14437678	Escherichia coli	China: Shandong	2017-07-01	Homo sapiens	feces	NDM-5	6727
GCA_021485995.1	PRJNA614638	SAMN14437608	Escherichia coli	China: Shandong	2017-07-01	Homo sapiens	feces	NDM-5	167
GCA_021486015.1	PRJNA614638	SAMN14437679	Escherichia coli	China: Shandong	2017-07-01	Homo sapiens	feces	NDM-5	167
GCA_021486035.1	PRJNA614638	SAMN14437688	Escherichia coli	China: Shandong	2017-07-01	Homo sapiens	feces	NDM-5	6335
GCA_021486055.1	PRJNA614638	SAMN14437700	Escherichia coli	China: Shandong	2017-07-01	Homo sapiens	feces	NDM-5	359
GCA_021486075.1	PRJNA614638	SAMN14437602	Escherichia coli	China: Shandong	2017-07-01	Homo sapiens	feces	NDM-5	155
GCA_021486255.1	PRJNA614638	SAMN14437699	Escherichia coli	China: Shandong	2017-07-01	Homo sapiens	feces	NDM-5	6395
GCA_021486295.1	PRJNA614638	SAMN14437628	Escherichia coli	China: Shandong	2017-07-01	Homo sapiens	feces	NDM-5	-
GCA_021486335.1	PRJNA614638	SAMN14437694	Escherichia coli	China: Shandong	2017-07-01	Homo sapiens	feces	NDM-5	617
GCA_021486515.1	PRJNA614638	SAMN14437709	Escherichia coli	China: Shandong	2017-07-01	Homo sapiens	feces	NDM-1	-
GCA_021486555.1	PRJNA614638	SAMN14437604	Escherichia coli	China: Shandong	2017-07-01	Homo sapiens	feces	NDM-5	746
GCA_021486575.1	PRJNA614638	SAMN14437711	Escherichia coli	China: Shandong	2017-07-01	Homo sapiens	feces	NDM-5	2854
GCA_021486615.1	PRJNA614638	SAMN14437633	Escherichia coli	China: Shandong	2017-07-01	Homo sapiens	feces	NDM-5	410
GCA_021487655.1	PRJNA614638	SAMN14437667	Escherichia coli	China: Shandong	2017-07-01	Homo sapiens	feces	NDM-5	34
GCA_021488655.1	PRJNA614638	SAMN14437675	Escherichia coli	China: Shandong	2017-07-01	Homo sapiens	feces	NDM-5	4542
GCA_021488675.1	PRJNA614638	SAMN14437610	Escherichia coli	China: Shandong	2017-07-01	Homo sapiens	feces	NDM-5	1011
GCA_021488695.1	PRJNA614638	SAMN14437681	Escherichia coli	China: Shandong	2017-07-01	Homo sapiens	feces	NDM-5	617
GCA_021488715.1	PRJNA614638	SAMN14437684	Escherichia coli	China: Shandong	2017-07-01	Homo sapiens	feces	NDM-5	361
GCA_021488755.1	PRJNA614638	SAMN14437698	Escherichia coli	China: Shandong	2017-07-01	Homo sapiens	feces	NDM-5	744
GCA_021488775.1	PRJNA614638	SAMN14437635	Escherichia coli	China: Shandong	2017-07-01	Homo sapiens	feces	NDM-5	617
GCA_021488795.1	PRJNA614638	SAMN14437637	Escherichia coli	China: Shandong	2017-07-01	Homo sapiens	feces	NDM-5	-
GCA_021488815.1	PRJNA614638	SAMN14437670	Escherichia coli	China: Shandong	2017-07-01	Homo sapiens	feces	NDM-5	165
GCA_021488835.1	PRJNA614638	SAMN14437696	Escherichia coli	China: Shandong	2017-07-01	Homo sapiens	feces	NDM-5	656
GCA_021488845.1	PRJNA614638	SAMN14437676	Escherichia coli	China: Shandong	2017-07-01	Homo sapiens	feces	NDM-5	8153
GCA_021488875.1	PRJNA614638	SAMN14437702	Escherichia coli	China: Shandong	2017-07-01	Homo sapiens	feces	NDM-5	226
GCA_021488895.1	PRJNA614638	SAMN14437623	Escherichia coli	China: Shandong	2017-07-01	Homo sapiens	feces	NDM-5	46
GCA_021488915.1	PRJNA614638	SAMN14437603	Escherichia coli	China: Shandong	2017-07-01	Homo sapiens	feces	NDM-5	746
GCA_021489175.1	PRJNA614638	SAMN14437661	Escherichia coli	China: Shandong	2017-07-01	Homo sapiens	feces	NDM-5	206
GCA_021489195.1	PRJNA614638	SAMN14437617	Escherichia coli	China: Shandong	2017-07-01	Homo sapiens	feces	NDM-5	48
GCA_021489215.1	PRJNA614638	SAMN14437643	Escherichia coli	China: Shandong	2017-07-01	Homo sapiens	feces	NDM-1	5044
GCA_021489235.1	PRJNA614638	SAMN14437682	Escherichia coli	China: Shandong	2017-07-01	Homo sapiens	feces	NDM-5	6396
GCA_021489255.1	PRJNA614638	SAMN14437611	Escherichia coli	China: Shandong	2017-07-01	Homo sapiens	feces	NDM-5	3896
GCA_021490075.1	PRJNA614638	SAMN14437639	Escherichia coli	China: Shandong	2017-07-01	Homo sapiens	feces	NDM-5	-
GCA_021490555.1	PRJNA614638	SAMN14437710	Escherichia coli	China: Shandong	2017-07-01	Homo sapiens	feces	NDM-5	167
GCA_021490615.1	PRJNA614638	SAMN14437625	Escherichia coli	China: Shandong	2017-07-01	Homo sapiens	feces	NDM-5	1695
GCA_021490635.1	PRJNA614638	SAMN14437634	Escherichia coli	China: Shandong	2017-07-01	Homo sapiens	feces	NDM-5	-
GCA_021490715.1	PRJNA614638	SAMN14437680	Escherichia coli	China: Shandong	2017-07-01	Homo sapiens	feces	NDM-1	189
GCA_021490975.1	PRJNA614638	SAMN14437697	Escherichia coli	China: Shandong	2017-07-01	Homo sapiens	feces	NDM-5	4429
GCA_021493445.1	PRJNA614638	SAMN14437626	Escherichia coli	China: Shandong	2017-07-01	Homo sapiens	feces	NDM-5	218
GCA_021493465.1	PRJNA614638	SAMN14437646	Escherichia coli	China: Shandong	2017-07-01	Homo sapiens	feces	NDM-5	4429
GCA_021493485.1	PRJNA614638	SAMN14437701	Escherichia coli	China: Shandong	2017-07-01	Homo sapiens	feces	NDM-5	1114
GCA_021498045.1	PRJNA636005	SAMN15062838	Escherichia coli	China: Guangzhou	2019-01-06	fish	feces	NDM-5	101
GCA_021650265.1	PRJNA784017	SAMN23461034	Escherichia coli	China: Qingdao	2019-01-21		food animal chicken	NDM-5	189
GCA_021650275.1	PRJNA784017	SAMN23461032	Escherichia coli	China: Qingdao	2019-01-21		food animal chicken	NDM-5	6396
GCA_021650305.1	PRJNA784017	SAMN23461033	Escherichia coli	China: Qingdao	2019-01-21		food animal chicken	NDM-5	189
GCA_021650325.1	PRJNA784017	SAMN23461031	Escherichia coli	China: Qingdao	2019-01-21		food animal chicken	NDM-5	189
GCA_021650345.1	PRJNA784017	SAMN23461030	Escherichia coli	China: Qingdao	2019-01-21		food animal chicken	NDM-5	6396
GCA_021650365.1	PRJNA784017	SAMN23461028	Escherichia coli	China: Qingdao	2019-01-21		food animal chicken	NDM-5	189
GCA_021650395.1	PRJNA784017	SAMN23461029	Escherichia coli	China: Qingdao	2019-01-21		food animal chicken	NDM-5	6396
GCA_022410455.1	PRJNA510171	SAMN15778347	Escherichia coli	China: Jiangsu,Nanjing	2015-10-28	Homo sapiens	bile	NDM-5	1642
GCA_022453585.1	PRJNA808802	SAMN26106929	Escherichia coli	China:Hangzhou	2021-07-12	Homo sapiens	urine	NDM-5	156
GCA_022546435.1	PRJNA331013	SAMN05437820	Escherichia coli	China: Hangzhou	2015	Homo sapiens	sputum	NDM-1	90
GCA_022558405.1	PRJNA791555	SAMN24295374	Escherichia coli	China: Zhejiang	2018-08-14	Homo sapiens		NDM-5	4214
GCA_022558625.1	PRJNA608094	SAMN15904669	Escherichia coli	China: Hangzhou	2017-12-06	Homo sapiens	sputum	NDM-5	167
GCA_022558645.1	PRJNA608094	SAMN15904668	Escherichia coli	China: Hangzhou	2017-11-21	Homo sapiens	urine	NDM-5	167
GCA_022558665.1	PRJNA608094	SAMN15904667	Escherichia coli	China: Hangzhou	2017-10-16	Homo sapiens	urine	NDM-5	410
GCA_022558685.1	PRJNA608094	SAMN15904666	Escherichia coli	China: Hangzhou	2017-09-06	Homo sapiens	urine	NDM-5	10
GCA_022558705.1	PRJNA608094	SAMN15904665	Escherichia coli	China: Hangzhou	2017-08-17	Homo sapiens	urine	NDM-5	410
GCA_022558725.1	PRJNA608094	SAMN15904664	Escherichia coli	China: Hangzhou	2017-07-11	Homo sapiens	sputum	NDM-5	167
GCA_022558745.1	PRJNA608094	SAMN15904663	Escherichia coli	China: Hangzhou	2017-07-07	Homo sapiens	urine	NDM-5	359
GCA_022558765.1	PRJNA608094	SAMN15904662	Escherichia coli	China: Hangzhou	2017-06-22	Homo sapiens	throat swab	NDM-5	410
GCA_022558785.1	PRJNA608094	SAMN15904661	Escherichia coli	China: Hangzhou	2017-05-28	Homo sapiens	urine	NDM-5	410
GCA_022558805.1	PRJNA608094	SAMN15904658	Escherichia coli	China: Hangzhou	2016-11-16	Homo sapiens	wound	NDM-1	359
GCA_022558825.1	PRJNA608094	SAMN15904660	Escherichia coli	China: Hangzhou	2016-12-20	Homo sapiens	urine	NDM-5	6388
GCA_022558845.1	PRJNA608094	SAMN15904659	Escherichia coli	China: Hangzhou	2016-12-01	Homo sapiens	urine	NDM-5	6388
GCA_022558865.1	PRJNA608094	SAMN15904656	Escherichia coli	China: Hangzhou	2016-08-09	Homo sapiens	urine	NDM-5	6388
GCA_022558885.1	PRJNA608094	SAMN15904657	Escherichia coli	China: Hangzhou	2016-09-28	Homo sapiens	urine	NDM-5	744
GCA_022558945.1	PRJNA608094	SAMN15904653	Escherichia coli	China: Hangzhou	2016-07-28	Homo sapiens	urine	NDM-1	224
GCA_022559005.1	PRJNA418674	SAMN12623215	Escherichia coli	China: Chengdu, Sichuan	2017-12-01	Homo sapiens		NDM-5	167
GCA_022559025.1	PRJNA418674	SAMN12158048	Escherichia coli	China: Chengdu, Sichuan	2018-05-01	Homo sapiens		NDM-5	410
GCA_022559045.1	PRJNA418674	SAMN08932753	Escherichia coli	China: Chengdu, Sichuan	2017	Homo sapiens		NDM-5	405
GCA_022559245.1	PRJNA608094	SAMN15904652	Escherichia coli	China: Hangzhou	2016-07-18	Homo sapiens	urine	NDM-1	1193
GCA_022559265.1	PRJNA608094	SAMN15904651	Escherichia coli	China: Hangzhou	2016-04-26	Homo sapiens	urine	NDM-5	744
GCA_022559285.1	PRJNA608094	SAMN15904650	Escherichia coli	China: Hangzhou	2016-03-18	Homo sapiens	wound	NDM-5	361
GCA_022559305.1	PRJNA608094	SAMN15904649	Escherichia coli	China: Hangzhou	2016-02-26	Homo sapiens	urine	NDM-5	10
GCA_022559325.1	PRJNA608094	SAMN15904648	Escherichia coli	China: Hangzhou	2016-01-22	Homo sapiens	sputum	NDM-5	744
GCA_022559685.1	PRJNA418674	SAMN06209720	Escherichia coli	China: Sichuan, Chengdu	2013-09-01	Homo sapiens	Rectal swab	NDM-5	167
GCA_022591475.1	PRJNA814393	SAMN26549900	Escherichia coli	China:Zhengzhou	2016-07-16	Homo sapiens	ascites	NDM-5	167
GCA_022605345.1	PRJNA814402	SAMN26549971	Escherichia coli	China: Zhengzhou	2014-12-19	Homo sapiens	sputum	NDM-5	167
GCA_022696845.1	PRJNA817453	SAMN26804808	Escherichia coli	China:Sichuan	2021-10-05		chicken	NDM-5	162
GCA_022697665.1	PRJNA817453	SAMN26804806	Escherichia coli	China:Sichuan	2021-10-05		chicken	NDM-5	2852
GCA_022969515.1	PRJNA815475	SAMN26630247	Escherichia coli	China: Suqian City, Jiangsu Province	2019-08-01	migratory bird	feces	NDM-5	10
GCA_022969575.1	PRJNA815475	SAMN26630245	Escherichia coli	China: Shanghai City	2019-08-01	migratory bird	feces	NDM-5	101
GCA_022995965.1	PRJNA720499	SAMN18652398	Escherichia coli	China	2019-08-01		animal feces	NDM-5	354
GCA_022995985.1	PRJNA720499	SAMN18652395	Escherichia coli	China	2019-08-01		animal feces	NDM-5	6962
GCA_022996025.1	PRJNA720499	SAMN18652390	Escherichia coli	China	2019-08-01		animal feces	NDM-5	-
GCA_022996565.1	PRJNA720499	SAMN18652397	Escherichia coli	China	2019-08-01		animal feces	NDM-5	354
GCA_022996625.1	PRJNA720499	SAMN18652391	Escherichia coli	China	2019-08-01		animal feces	NDM-5	746
GCA_022997785.1	PRJNA720499	SAMN18652394	Escherichia coli	China	2019-08-01		animal feces	NDM-5	6962
GCA_022997845.1	PRJNA720499	SAMN18652396	Escherichia coli	China	2019-08-01		animal feces	NDM-5	69
GCA_022999845.1	PRJNA720499	SAMN18652399	Escherichia coli	China	2019-08-01		animal feces	NDM-5	354
GCA_023000915.1	PRJNA720499	SAMN18652388	Escherichia coli	China	2019-08-01		animal feces	NDM-5	480
GCA_023005735.1	PRJNA720499	SAMN18652389	Escherichia coli	China	2019-08-01		animal feces	NDM-5	48
GCA_023024425.1	PRJNA776738	SAMN22826253	Escherichia coli	China: Zhejiang	2016-11-03	Homo sapiens	urine	NDM-5	101
GCA_023079335.1	PRJNA720499	SAMN18652387	Escherichia coli	China	2019-08-01		animal feces	NDM-5	4977
GCA_023094645.1	PRJNA827673	SAMN27617077	Escherichia coli	China:Zhejiang	2021-04-01		anal swab	NDM-5	93
GCA_023094745.1	PRJNA827673	SAMN27617070	Escherichia coli	China:Zhejiang	2021-04-01		anal swab	NDM-5	93
GCA_023100765.1	PRJNA827647	SAMN27615948	Escherichia coli	China	2020-11-25	Homo sapiens	urine	NDM-5	3941
GCA_023221785.1	PRJNA808808	SAMN26107293	Escherichia coli	China:Hangzhou	2021-07-17	Homo sapiens	stool	NDM-5	156
GCA_023238365.1	PRJNA832063	SAMN27776107	Escherichia coli	China: Zhuhai	2021	Homo sapiens	urine	NDM-5	58
GCA_023243325.1	PRJNA826982	SAMN27615735	Escherichia coli	China: Chifeng City, Inner Mongolia Province	2017-06-01	poultry	stool	NDM-5	6448
GCA_023243355.1	PRJNA826982	SAMN27615748	Escherichia coli	China: Nanning City, Guangxi Province	2017-11-01	poultry	stool	NDM-5	617
GCA_023243365.1	PRJNA826982	SAMN27615744	Escherichia coli	China: Guigang City, Guangxi Province	2017-08-01	swine	stool	NDM-5	226
GCA_023243375.1	PRJNA826982	SAMN27615738	Escherichia coli	China: Nanping City, Fujian Province	2017-07-01		sewage	NDM-5	-
GCA_023243415.1	PRJNA826982	SAMN27615730	Escherichia coli	China: Fuzhou City, Fujian Province	2017-07-01	swine	stool	NDM-5	7111
GCA_023243425.1	PRJNA826982	SAMN27615731	Escherichia coli	China: Zhangshu City, Jiangxi Province	2017-06-01		soil	NDM-5	6395
GCA_023243455.1	PRJNA826982	SAMN27615737	Escherichia coli	China: Zhangshu City, Jiangxi Province	2017-06-01	swine	stool	NDM-5	616
GCA_023243475.1	PRJNA826982	SAMN27615727	Escherichia coli	China: Yangzhou City, Jiangsu Province	2017-09-01	swine	stool	NDM-5	423
GCA_023243485.1	PRJNA826982	SAMN27615729	Escherichia coli	China: Yangzhou City, Jiangsu Province	2017-09-01	swine	stool	NDM-5	48
GCA_023243515.1	PRJNA826982	SAMN27615723	Escherichia coli	China: Zhanjiang City, Guangdong Province	2017-07-01	swine	stool	NDM-5	1630
GCA_023243535.1	PRJNA826982	SAMN27615722	Escherichia coli	China: Zhanjiang City, Guangdong Province	2017-07-01	swine	stool	NDM-5	2526
GCA_023243555.1	PRJNA826982	SAMN27615721	Escherichia coli	China: Nanning City, Guangxi Province	2017-11-01	poultry	stool	NDM-5	871
GCA_023243565.1	PRJNA826982	SAMN27615720	Escherichia coli	China: Nanning City, Guangxi Province	2017-11-01	poultry	stool	NDM-5	48
GCA_023243595.1	PRJNA826982	SAMN27615719	Escherichia coli	China: Nanning City, Guangxi Province	2017-11-01	poultry	stool	NDM-5	410
GCA_023243615.1	PRJNA826982	SAMN27615717	Escherichia coli	China: Nanning City, Guangxi Province	2017-11-01	poultry	stool	NDM-5	6395
GCA_023243635.1	PRJNA826982	SAMN27615718	Escherichia coli	China: Nanning City, Guangxi Province	2017-11-01	poultry	stool	NDM-5	6217
GCA_023243655.1	PRJNA826982	SAMN27615716	Escherichia coli	China: Nanning City, Guangxi Province	2017-11-01	poultry	stool	NDM-5	224
GCA_023243675.1	PRJNA826982	SAMN27615715	Escherichia coli	China: Guigang City, Guangxi Province	2017-08-01	swine	stool	NDM-5	10
GCA_023243695.1	PRJNA826982	SAMN27615713	Escherichia coli	China: Guigang City, Guangxi Province	2017-08-01	swine	stool	NDM-5	1716
GCA_023243715.1	PRJNA826982	SAMN27615712	Escherichia coli	China: Guigang City, Guangxi Province	2017-08-01	swine	stool	NDM-5	195
GCA_023243735.1	PRJNA826982	SAMN27615710	Escherichia coli	China: Guigang City, Guangxi Province	2017-08-01	swine	stool	NDM-5	165
GCA_023243755.1	PRJNA826982	SAMN27615711	Escherichia coli	China: Guigang City, Guangxi Province	2017-08-01	swine	stool	NDM-5	165
GCA_023243775.1	PRJNA826982	SAMN27615709	Escherichia coli	China: Fangchenggang City, Guangxi Province	2017-08-01	poultry	stool	NDM-5	101
GCA_023243795.1	PRJNA826982	SAMN27615714	Escherichia coli	China: Guigang City, Guangxi Province	2017-08-01	swine	stool	NDM-5	10
GCA_023243805.1	PRJNA826982	SAMN27615707	Escherichia coli	China: Fangchenggang City, Guangxi Province	2017-08-01	poultry	stool	NDM-5	48
GCA_023243815.1	PRJNA826982	SAMN27615706	Escherichia coli	China: Fangchenggang City, Guangxi Province	2017-08-01	poultry	stool	NDM-5	-
GCA_023243855.1	PRJNA826982	SAMN27615705	Escherichia coli	China: Fangchenggang City, Guangxi Province	2017-08-01	poultry	stool	NDM-5	58
GCA_023243875.1	PRJNA826982	SAMN27615702	Escherichia coli	China: Fangchenggang City, Guangxi Province	2017-08-01	poultry	stool	NDM-5	162
GCA_023243915.1	PRJNA826982	SAMN27615704	Escherichia coli	China: Fangchenggang City, Guangxi Province	2017-08-01	poultry	stool	NDM-5	48
GCA_023243935.1	PRJNA826982	SAMN27615703	Escherichia coli	China: Fangchenggang City, Guangxi Province	2017-08-01	poultry	stool	NDM-5	617
GCA_023243955.1	PRJNA826982	SAMN27615700	Escherichia coli	China: Fangchenggang City, Guangxi Province	2017-08-01	poultry	stool	NDM-5	48
GCA_023243975.1	PRJNA826982	SAMN27615699	Escherichia coli	China: Chifeng City, Inner Mongolia Province	2017-06-01		sewage	NDM-5	48
GCA_023243985.1	PRJNA826982	SAMN27615698	Escherichia coli	China: Zhangshu City, Jiangxi Province	2017-06-01	swine	stool	NDM-5	3014
GCA_023243995.1	PRJNA826982	SAMN27615694	Escherichia coli	China: Yangzhou City, Jiangsu Province	2015-06-01	swine	stool	NDM-5	34
GCA_023244035.1	PRJNA826982	SAMN27615693	Escherichia coli	China: Zhangshu City, Jiangxi Province	2017-06-01	swine	stool	NDM-5	6395
GCA_023244075.1	PRJNA826982	SAMN27615688	Escherichia coli	China: Harbin City, Heilongjiang Province	2016-07-01	poultry	stool	NDM-5	746
GCA_023244085.1	PRJNA826982	SAMN27615690	Escherichia coli	China: Yangzhou City, Jiangsu Province	2015-06-01	poultry	stool	NDM-5	746
GCA_023244115.1	PRJNA826982	SAMN27615691	Escherichia coli	China: Zhangshu City, Jiangxi Province	2017-06-01	swine	stool	NDM-5	405
GCA_023244125.1	PRJNA826982	SAMN27615692	Escherichia coli	China: Zhangshu City, Jiangxi Province	2017-06-01	swine	stool	NDM-5	34
GCA_023244155.1	PRJNA826982	SAMN27615689	Escherichia coli	China: Harbin City, Heilongjiang Province	2016-07-01	poultry	stool	NDM-5	1303
GCA_023244175.1	PRJNA826982	SAMN27615682	Escherichia coli	China: Foshan City, Guangdong Province	2015-06-01	swine	stool	NDM-5	156
GCA_023244185.1	PRJNA826982	SAMN27615683	Escherichia coli	China: Foshan City, Guangdong Province	2015-06-01	swine	stool	NDM-5	6786
GCA_023244195.1	PRJNA826982	SAMN27615684	Escherichia coli	China: Harbin City, Heilongjiang Province	2016-07-01	poultry	stool	NDM-1	5259
GCA_023244215.1	PRJNA826982	SAMN27615687	Escherichia coli	China: Fuzhou City, Fujian Province	2017-07-01	swine	stool	NDM-5	4204
GCA_023244255.1	PRJNA826982	SAMN27615681	Escherichia coli	China: Zhengzhou City, Henan Province	2016-07-01	poultry	stool	NDM-5	167
GCA_023244275.1	PRJNA826982	SAMN27615678	Escherichia coli	China: Foshan City, Guangdong Province	2015-06-01	swine	stool	NDM-5	48
GCA_023244295.1	PRJNA826982	SAMN27615679	Escherichia coli	China: Foshan City, Guangdong Province	2015-06-01	swine	stool	NDM-5	206
GCA_023244305.1	PRJNA826982	SAMN27615677	Escherichia coli	China: Foshan City, Guangdong Province	2015-06-01	swine	stool	NDM-5	206
GCA_023244335.1	PRJNA826982	SAMN27615680	Escherichia coli	China: Harbin City, Heilongjiang Province	2016-07-01	poultry	stool	NDM-5	46
GCA_023244355.1	PRJNA826982	SAMN27615676	Escherichia coli	China: Hefei City, Anhui Province	2016-07-01	poultry	stool	NDM-5	206
GCA_023244375.1	PRJNA826982	SAMN27615747	Escherichia coli	China: Guigang City, Guangxi Province	2017-08-01	swine	stool	NDM-5	165
GCA_023244395.1	PRJNA826982	SAMN27615743	Escherichia coli	China: Guigang City, Guangxi Province	2017-08-01	swine	stool	NDM-5	165
GCA_023244405.1	PRJNA826982	SAMN27615746	Escherichia coli	China: Guigang City, Guangxi Province	2017-08-01	swine	stool	NDM-5	5229
GCA_023244445.1	PRJNA826982	SAMN27615745	Escherichia coli	China: Guigang City, Guangxi Province	2017-08-01	swine	stool	NDM-5	165
GCA_023244505.1	PRJNA826982	SAMN27615734	Escherichia coli	China: Zhangshu City, Jiangxi Province	2017-06-01	swine	stool	NDM-5	34
GCA_023244525.1	PRJNA826982	SAMN27615740	Escherichia coli	China: Luoyang City, Henan Province	2017-09-01	poultry	stool	NDM-5	6448
GCA_023244545.1	PRJNA826982	SAMN27615739	Escherichia coli	China: Taizhou City, Jiangsu Province	2017-06-01	poultry	stool	NDM-5	6448
GCA_023244575.1	PRJNA826982	SAMN27615733	Escherichia coli	China: Zhangshu City, Jiangxi Province	2017-06-01	swine	stool	NDM-5	165
GCA_023244595.1	PRJNA826982	SAMN27615726	Escherichia coli	China: Yangzhou City, Jiangsu Province	2017-09-01	swine	stool	NDM-5	48
GCA_023244615.1	PRJNA826982	SAMN27615732	Escherichia coli	China: Chifeng City, Inner Mongolia Province	2017-06-01	poultry	stool	NDM-5	1303
GCA_023244625.1	PRJNA826982	SAMN27615728	Escherichia coli	China: Yangzhou City, Jiangsu Province	2017-09-01	swine	stool	NDM-5	423
GCA_023244635.1	PRJNA826982	SAMN27615725	Escherichia coli	China: Yangzhou City, Jiangsu Province	2017-09-01	swine	stool	NDM-5	-
GCA_023244675.1	PRJNA826982	SAMN27615724	Escherichia coli	China: Yangzhou City, Jiangsu Province	2017-09-01	swine	stool	NDM-5	48
GCA_023244695.1	PRJNA826982	SAMN27615696	Escherichia coli	China: Zhangshu City, Jiangxi Province	2017-06-01	swine	stool	NDM-5	405
GCA_023244715.1	PRJNA826982	SAMN27615708	Escherichia coli	China: Fangchenggang City, Guangxi Province	2017-08-01	poultry	stool	NDM-5	48
GCA_023244735.1	PRJNA826982	SAMN27615686	Escherichia coli	China: Harbin City, Heilongjiang Province	2016-07-01	poultry	stool	NDM-5	1303
GCA_023244745.1	PRJNA826982	SAMN27615697	Escherichia coli	China: Chifeng City, Inner Mongolia Province	2017-06-01	poultry	stool	NDM-5	167
GCA_023244775.1	PRJNA826982	SAMN27615685	Escherichia coli	China: Harbin City, Heilongjiang Province	2016-07-01	poultry	stool	NDM-1	746
GCA_023272775.1	PRJNA826979	SAMN27593794	Escherichia coli	China	2020		cecum	NDM-5	1308
GCA_023273345.1	PRJNA832055	SAMN27863105	Escherichia coli	China:Huizhou	2017-11-27	Homo sapiens	wound	NDM-5	410
GCA_023273355.1	PRJNA832055	SAMN27863104	Escherichia coli	China:Huizhou	2017-11-27	Homo sapiens	wound	NDM-5	410
GCA_023273385.1	PRJNA832055	SAMN27863103	Escherichia coli	China:Huizhou	2017-11-27	Homo sapiens	wound	NDM-5	3489
GCA_023273405.1	PRJNA832055	SAMN27863101	Escherichia coli	China:Huizhou	2017-10-06	Homo sapiens	wound	NDM-5	167
GCA_023273425.1	PRJNA832055	SAMN27863100	Escherichia coli	China:Huizhou	2017-10-06	Homo sapiens	wound	NDM-5	167
GCA_023273435.1	PRJNA832055	SAMN27863098	Escherichia coli	China:Huizhou	2017-08-16	Host-associated	catheter	NDM-5	167
GCA_023273465.1	PRJNA832055	SAMN27863099	Escherichia coli	China:Huizhou	2017-10-06	Homo sapiens	wound	NDM-5	10
GCA_023273485.1	PRJNA832055	SAMN27863097	Escherichia coli	China:Huizhou	2016-12-08	Homo sapiens	urine	NDM-5	167
GCA_023273495.1	PRJNA832055	SAMN27863095	Escherichia coli	China:Huizhou	2015-11-13	Homo sapiens	urine	NDM-5	167
GCA_023273525.1	PRJNA832055	SAMN27863092	Escherichia coli	China:Huizhou	2014-12-03	Homo sapiens	sputum	NDM-5	167
GCA_023273545.1	PRJNA832055	SAMN27863091	Escherichia coli	China:Huizhou	2014-07-07	Homo sapiens	sputum	NDM-5	167
GCA_023273565.1	PRJNA832055	SAMN27863089	Escherichia coli	China:Huizhou	2014-05-08	Homo sapiens	sputum	NDM-5	167
GCA_023273585.1	PRJNA832055	SAMN27863090	Escherichia coli	China:Huizhou	2014-05-08	Homo sapiens	sputum	NDM-5	167
GCA_023273605.1	PRJNA832055	SAMN27863093	Escherichia coli	China:Huizhou	2015-03-25	Homo sapiens	sputum	NDM-5	167
GCA_023273625.1	PRJNA832055	SAMN27863088	Escherichia coli	China:Huizhou	2013-11-08	Homo sapiens	sputum	NDM-1	38
GCA_023273655.1	PRJNA832055	SAMN27863086	Escherichia coli	China:Huizhou	2014-03-07	Homo sapiens	sputum	NDM-5	167
GCA_023273695.1	PRJNA832055	SAMN27863085	Escherichia coli	China:Huizhou	2014-03-07	Homo sapiens	sputum	NDM-5	167
GCA_023273745.1	PRJNA832055	SAMN27863083	Escherichia coli	China:Huizhou	2013-12-25	Homo sapiens	blood	NDM-5	3489
GCA_023276675.1	PRJNA817453	SAMN27029842	Escherichia coli	China:Sichuan	2021-12-08		lab	NDM-5	10
GCA_023276715.1	PRJNA817453	SAMN27029841	Escherichia coli	China:Sichuan	2021-12-08		lab	NDM-5	10
GCA_023291565.1	PRJNA832055	SAMN27863096	Escherichia coli	China:Huizhou	2016-12-08	Homo sapiens	urine	NDM-5	167
GCA_023291625.1	PRJNA832055	SAMN27863094	Escherichia coli	China:Huizhou	2015-11-09	Homo sapiens	urine	NDM-5	167
GCA_023291745.1	PRJNA832055	SAMN27863102	Escherichia coli	China:Huizhou	2017-10-06	Homo sapiens	wound	NDM-5	10
GCA_023472815.1	PRJNA837046	SAMN28187126	Escherichia coli	China: Ningbo	2020-05-30	Homo sapiens	stool	NDM-5	10
GCA_023534325.1	PRJNA822011	SAMN27592192	Escherichia coli	China:Zhejiang	2020	pig		NDM-5	-
GCA_023534425.1	PRJNA822011	SAMN27592193	Escherichia coli	China:Zhejiang	2020	pig		NDM-5	453
GCA_023535025.1	PRJNA822011	SAMN27409200	Escherichia coli	China:Zhejiang	2020	pig		NDM-5	453
GCA_023535085.1	PRJNA822011	SAMN27409198	Escherichia coli	China:Zhejiang	2020	pig		NDM-5	10
GCA_023535125.1	PRJNA822011	SAMN27409199	Escherichia coli	China:Zhejiang	2020	pig		NDM-5	-
GCA_023554575.1	PRJNA418674	SAMN28537734	Escherichia coli	China: Chengdu, Sichuan	2019-05-09	Homo sapiens	blood	NDM-5	5229
GCA_023598985.1	PRJNA714274	SAMN18298613	Escherichia coli	China	2019	Homo sapiens		NDM-5	156
GCA_024298465.1	PRJNA856840	SAMN29593407	Escherichia coli	China:Zhejiang	2021-02-13	Homo sapiens		NDM-5	48
GCA_024298485.1	PRJNA856840	SAMN29593413	Escherichia coli	China:Zhejiang	2021-06-08	Homo sapiens		NDM-5	2003
GCA_024298505.1	PRJNA856840	SAMN29593411	Escherichia coli	China:Zhejiang	2021-04-13	Homo sapiens		NDM-5	410
GCA_024298525.1	PRJNA856840	SAMN29593410	Escherichia coli	China:Zhejiang	2021-04-06	Homo sapiens		NDM-5	410
GCA_024298545.1	PRJNA856840	SAMN29593409	Escherichia coli	China:Zhejiang	2021-03-29	Homo sapiens		NDM-5	410
GCA_024298565.1	PRJNA856840	SAMN29593405	Escherichia coli	China:Zhejiang	2021-01-25	Homo sapiens		NDM-1	616
GCA_024298705.1	PRJNA856840	SAMN29593408	Escherichia coli	China:Zhejiang	2021-03-29	Homo sapiens		NDM-5	410
GCA_024298725.1	PRJNA856840	SAMN29593406	Escherichia coli	China:Zhejiang	2021-03-05	Homo sapiens		NDM-5	711
GCA_024298745.1	PRJNA856840	SAMN29593415	Escherichia coli	China:Zhejiang	2021-06-15	Homo sapiens		NDM-5	2003
GCA_024298785.1	PRJNA856840	SAMN29593412	Escherichia coli	China:Zhejiang	2021-05-31	Homo sapiens		NDM-5	7153
GCA_024298945.1	PRJNA765572	SAMN21567261	Escherichia coli	China	2020	Procambarus clarkii		NDM-5	48
GCA_024399595.1	PRJNA859998	SAMN29814373	Escherichia coli	China: Chengdu, Sichuan Province	2018-10-01	giant panda		NDM-5	410
GCA_024499245.1	PRJNA861424	SAMN29932457	Escherichia coli	China: Jiangsu	2021-06-01		pigeon	NDM-5	6775
GCA_025154955.1	PRJNA787361	SAMN23961558	Escherichia coli	China: Beijing	2014-12-30	Homo sapiens		NDM-1	617
GCA_025398915.1	PRJNA880665	SAMN30869335	Escherichia coli	China: Tianjin	2019-04-01	Homo sapiens	urine	NDM-5	167
GCA_025421935.1	PRJNA878632	SAMN30840007	Escherichia coli	China:Shandong	2021-09-01	Homo sapiens	fecal samples	NDM-5	224
GCA_025582625.1	PRJNA877800	SAMN30724639	Escherichia coli	China:Yangzhou	2022-05-24	not available	ground water	NDM-5	212
GCA_025582645.1	PRJNA877800	SAMN30724638	Escherichia coli	China:Yangzhou	2022-05-24	not available	ground water	NDM-5	6858
GCA_025582655.1	PRJNA877800	SAMN30724641	Escherichia coli	China:Yangzhou	2022-05-24	not available	cage surface	NDM-1	10
GCA_025582685.1	PRJNA877800	SAMN30724637	Escherichia coli	China:Yangzhou	2022-05-24	chicken	drinking water	NDM-5	101
GCA_025582775.1	PRJNA877800	SAMN30724635	Escherichia coli	China:Yangzhou	2022-05-24	not available	ground water	NDM-5	226
GCA_025582835.1	PRJNA877800	SAMN30724631	Escherichia coli	China:Huaian	2022-05-24	chicken	feces	NDM-5	155
GCA_025582865.1	PRJNA877800	SAMN30724629	Escherichia coli	China:Huaian	2022-05-24	chicken	feces	NDM-5	155
GCA_025582895.1	PRJNA877800	SAMN30724627	Escherichia coli	China:Yancheng	2022-05-24	chicken	feces	NDM-5	2614
GCA_025582945.1	PRJNA877800	SAMN30724625	Escherichia coli	China:Yancheng	2022-05-24	chicken	feces	NDM-5	48
GCA_025582965.1	PRJNA877800	SAMN30724624	Escherichia coli	China:Yancheng	2022-05-24	chicken	feces	NDM-5	1011
GCA_025582975.1	PRJNA877800	SAMN30724622	Escherichia coli	China:Yancheng	2022-05-24	chicken	feces	NDM-5	226
GCA_025583045.1	PRJNA877800	SAMN30724620	Escherichia coli	China:Yancheng	2022-05-24	chicken	feces	NDM-5	155
GCA_025583055.1	PRJNA877800	SAMN30724617	Escherichia coli	China:Yangzhou	2019-04-01	duck	feces	NDM-5	-
GCA_025583085.1	PRJNA877800	SAMN30724619	Escherichia coli	China:Yangzhou	2019-04-01	pigeon	feces	NDM-5	2067
GCA_025583095.1	PRJNA877800	SAMN30724618	Escherichia coli	China:Yangzhou	2019-04-01	duck	feces	NDM-5	-
GCA_025583125.1	PRJNA877800	SAMN30724616	Escherichia coli	China:Yangzhou	2019-04-01	duck	feces	NDM-5	-
GCA_025583145.1	PRJNA877800	SAMN30724614	Escherichia coli	China:Yangzhou	2019-04-01	chicken	feces	NDM-5	2473
GCA_025583165.1	PRJNA877800	SAMN30724611	Escherichia coli	China:Yangzhou	2019-04-01	chicken	feces	NDM-5	2067
GCA_025583175.1	PRJNA877800	SAMN30724612	Escherichia coli	China:Yangzhou	2019-04-01	chicken	feces	NDM-5	156
GCA_025583195.1	PRJNA877800	SAMN30724615	Escherichia coli	China:Yangzhou	2019-04-01	duck	feces	NDM-5	-
GCA_025583225.1	PRJNA877800	SAMN30724610	Escherichia coli	China:Yangzhou	2019-04-01	pigeon	feces	NDM-5	3489
GCA_025583245.1	PRJNA877800	SAMN30724609	Escherichia coli	China:Yangzhou	2019-04-01	duck	feces	NDM-5	48
GCA_025583265.1	PRJNA877800	SAMN30724608	Escherichia coli	China:Yangzhou	2019-04-01	chicken	feces	NDM-5	156
GCA_025583285.1	PRJNA877800	SAMN30724606	Escherichia coli	China:Yangzhou	2019-04-01	chicken	feces	NDM-5	-
GCA_025583295.1	PRJNA877800	SAMN30724613	Escherichia coli	China:Yangzhou	2019-04-01	chicken	feces	NDM-5	617
GCA_025583325.1	PRJNA877800	SAMN30724607	Escherichia coli	China:Yangzhou	2019-04-01	chicken	feces	NDM-5	6889
GCA_025583365.1	PRJNA877800	SAMN30724603	Escherichia coli	China:Yangzhou	2019-04-01	chicken	feces	NDM-5	224
GCA_025583375.1	PRJNA877800	SAMN30724602	Escherichia coli	China:Yangzhou	2019-04-01	chicken	feces	NDM-1	162
GCA_025583385.1	PRJNA877800	SAMN30724604	Escherichia coli	China:Yangzhou	2019-04-01	chicken	feces	NDM-1	162
GCA_025583425.1	PRJNA877800	SAMN30724601	Escherichia coli	China:Yangzhou	2019-04-01	chicken	feces	NDM-1	162
GCA_025583445.1	PRJNA877800	SAMN30724600	Escherichia coli	China:Yangzhou	2019-04-01	chicken	feces	NDM-5	-
GCA_025583465.1	PRJNA877800	SAMN30724599	Escherichia coli	China:Yangzhou	2019-04-01	chicken	feces	NDM-1	224
GCA_025583545.1	PRJNA877800	SAMN30724594	Escherichia coli	China:Yangzhou	2019-04-01	chicken	feces	NDM-5	2659
GCA_025583585.1	PRJNA877800	SAMN30724592	Escherichia coli	China:Yangzhou	2019-04-01	chicken	feces	NDM-5	2659
GCA_025583595.1	PRJNA877800	SAMN30724593	Escherichia coli	China:Yangzhou	2019-04-01	chicken	feces	NDM-5	2659
GCA_025583625.1	PRJNA877800	SAMN30723153	Escherichia coli	China: Yangzhou	2019	chicken	feces	NDM-5	2659
GCA_025717165.1	PRJNA879128	SAMN30797198	Escherichia coli	China:Guangdong	2015	Homo sapiens	hospital	NDM-1	1485
GCA_025717195.1	PRJNA879128	SAMN30797193	Escherichia coli	China:Guangdong	2015	Homo sapiens	hospital	NDM-5	10
GCA_025792705.1	PRJNA879128	SAMN30797310	Escherichia coli	China:Xinjiang	2015	Homo sapiens	hospital	NDM-1	361
GCA_025792735.1	PRJNA879128	SAMN30797308	Escherichia coli	China:Xinjiang	2015	Homo sapiens	hospital	NDM-1	131
GCA_025792775.1	PRJNA879128	SAMN30797311	Escherichia coli	China:Xinjiang	2015	Homo sapiens	hospital	NDM-1	131
GCA_025792805.1	PRJNA879128	SAMN30797304	Escherichia coli	China:Shangdong	2015	Homo sapiens	hospital	NDM-5	410
GCA_025792815.1	PRJNA879128	SAMN30797306	Escherichia coli	China:Tianjing	2015	Homo sapiens	hospital	NDM-1	38
GCA_025792845.1	PRJNA879128	SAMN30797305	Escherichia coli	China:Tianjing	2015	Homo sapiens	hospital	NDM-5	46
GCA_025792855.1	PRJNA879128	SAMN30797302	Escherichia coli	China:Sichuan	2015	Homo sapiens	hospital	NDM-5	167
GCA_025792865.1	PRJNA879128	SAMN30797303	Escherichia coli	China:Sichuan	2015	Homo sapiens	hospital	NDM-5	167
GCA_025794485.1	PRJNA879128	SAMN30797220	Escherichia coli	China:Jiaxing	2015	Homo sapiens	hospital	NDM-1	6388
GCA_025794495.1	PRJNA879128	SAMN30797219	Escherichia coli	China:Jiaxing	2015	Homo sapiens	hospital	NDM-1	648
GCA_025794525.1	PRJNA879128	SAMN30797218	Escherichia coli	China:Jiaxing	2015	Homo sapiens	hospital	NDM-1	998
GCA_025794555.1	PRJNA879128	SAMN30797217	Escherichia coli	China:Jiaxing	2015	Homo sapiens	hospital	NDM-1	1485
GCA_025794585.1	PRJNA879128	SAMN30797216	Escherichia coli	China:Jiaxing	2015	Homo sapiens	hospital	NDM-1	3944
GCA_025794605.1	PRJNA879128	SAMN30797213	Escherichia coli	China:Jiaxing	2015	Homo sapiens	hospital	NDM-1	3944
GCA_025794615.1	PRJNA879128	SAMN30797215	Escherichia coli	China:Jiaxing	2015	Homo sapiens	hospital	NDM-1	1193
GCA_025794645.1	PRJNA879128	SAMN30797214	Escherichia coli	China:Jiaxing	2015	Homo sapiens	hospital	NDM-1	6388
GCA_025794665.1	PRJNA879128	SAMN30797212	Escherichia coli	China:Jiangxi	2015	Homo sapiens	hospital	NDM-5	-
GCA_025794685.1	PRJNA879128	SAMN30797211	Escherichia coli	China:Jilin	2015	Homo sapiens	hospital	NDM-1	155
GCA_025794705.1	PRJNA879128	SAMN30797209	Escherichia coli	China:Hainan	2015	Homo sapiens	hospital	NDM-1	10
GCA_025794755.1	PRJNA879128	SAMN30797206	Escherichia coli	China:Hebei	2015	Homo sapiens	hospital	NDM-5	410
GCA_025794785.1	PRJNA879128	SAMN30797207	Escherichia coli	China:Hainan	2015	Homo sapiens	hospital	NDM-1	167
GCA_025794805.1	PRJNA879128	SAMN30797205	Escherichia coli	China:Hebei	2015	Homo sapiens	hospital	NDM-5	167
GCA_025794825.1	PRJNA879128	SAMN30797204	Escherichia coli	China:Henan	2015	Homo sapiens	hospital	NDM-5	167
GCA_025794845.1	PRJNA879128	SAMN30797202	Escherichia coli	China:Henan	2015	Homo sapiens	hospital	NDM-5	617
GCA_025794865.1	PRJNA879128	SAMN30797201	Escherichia coli	China:Guansu	2015	Homo sapiens	hospital	NDM-1	10
GCA_025794885.1	PRJNA879128	SAMN30797203	Escherichia coli	China:Henan	2015	Homo sapiens	hospital	NDM-5	410
GCA_025794905.1	PRJNA879128	SAMN30797200	Escherichia coli	China:Guansu	2015	Homo sapiens	hospital	NDM-5	617
GCA_025794915.1	PRJNA879128	SAMN30797196	Escherichia coli	China:Guangdong	2015	Homo sapiens	hospital	NDM-5	44
GCA_025794925.1	PRJNA879128	SAMN30797197	Escherichia coli	China:Guangdong	2015	Homo sapiens	hospital	NDM-1	95
GCA_025795005.1	PRJNA879128	SAMN30797191	Escherichia coli	China:Guangdong	2015	Homo sapiens	hospital	NDM-1	167
GCA_025795025.1	PRJNA879128	SAMN30797192	Escherichia coli	China:Guangdong	2015	Homo sapiens	hospital	NDM-5	4981
GCA_025795035.1	PRJNA879128	SAMN30797194	Escherichia coli	China:Guangdong	2015	Homo sapiens	hospital	NDM-5	1011
GCA_025795065.1	PRJNA879128	SAMN30797189	Escherichia coli	China:Guangdong	2015	Homo sapiens	hospital	NDM-5	10
GCA_025795075.1	PRJNA879128	SAMN30797190	Escherichia coli	China:Guangdong	2015	Homo sapiens	hospital	NDM-1	167
GCA_025795105.1	PRJNA879128	SAMN30797188	Escherichia coli	China:Guangdong	2015	Homo sapiens	hospital	NDM-5	10
GCA_025795125.1	PRJNA879128	SAMN30797187	Escherichia coli	China:Guangdong	2015	Homo sapiens	hospital	NDM-1	167
GCA_025795135.1	PRJNA879128	SAMN30797186	Escherichia coli	China:Guangdong	2015	Homo sapiens	hospital	NDM-1	1485
GCA_025795155.1	PRJNA879128	SAMN30797185	Escherichia coli	China:Shanxi	2015	Homo sapiens	hospital	NDM-1	1485
GCA_025795165.1	PRJNA879128	SAMN30797184	Escherichia coli	China:Shanxi	2015	Homo sapiens	hospital	NDM-5	7122
GCA_025795205.1	PRJNA879128	SAMN30797183	Escherichia coli	China:Congqing	2015	Homo sapiens	hospital	NDM-5	167
GCA_025795405.1	PRJNA879128	SAMN30797172	Escherichia coli	China:Taicang	2017-11-15	pig	feces	NDM-1	101
GCA_025795685.1	PRJNA879128	SAMN30797158	Escherichia coli	China:Taicang	2017-11-15	pig	feces	NDM-5	515
GCA_025795695.1	PRJNA879128	SAMN30797157	Escherichia coli	China:Taicang	2017-11-15	pig	feces	NDM-5	-
GCA_025795745.1	PRJNA879128	SAMN30797154	Escherichia coli	China:Taicang	2017-11-15	pig	feces	NDM-5	515
GCA_025795905.1	PRJNA879128	SAMN30797147	Escherichia coli	China:Taicang	2017-11-15	pig	feces	NDM-5	5229
GCA_025795945.1	PRJNA879128	SAMN30797146	Escherichia coli	China:Taicang	2017-11-15	pig	feces	NDM-5	215
GCA_025795965.1	PRJNA879128	SAMN30797145	Escherichia coli	China:Taicang	2017-11-15	pig	feces	NDM-5	-
GCA_025795985.1	PRJNA879128	SAMN30797143	Escherichia coli	China:Taicang	2017-11-15	pig	feces	NDM-5	5709
GCA_025796005.1	PRJNA879128	SAMN30797142	Escherichia coli	China:Taicang	2017-11-15	pig	feces	NDM-5	-
GCA_025796045.1	PRJNA879128	SAMN30797139	Escherichia coli	China:Taicang	2017-11-15	pig	feces	NDM-5	206
GCA_025796055.1	PRJNA879128	SAMN30797141	Escherichia coli	China:Taicang	2017-11-15	pig	feces	NDM-5	10
GCA_025796085.1	PRJNA879128	SAMN30797138	Escherichia coli	China:Taicang	2017-11-15	pig	feces	NDM-5	641
GCA_025796125.1	PRJNA879128	SAMN30797134	Escherichia coli	China:Taicang	2017-11-15	pig	feces	NDM-5	515
GCA_025796155.1	PRJNA879128	SAMN30797133	Escherichia coli	China:Taicang	2017-11-15	pig	feces	NDM-1	167
GCA_025796185.1	PRJNA879128	SAMN30797135	Escherichia coli	China:Taicang	2017-11-15	pig	feces	NDM-5	5229
GCA_025796225.1	PRJNA879128	SAMN30797132	Escherichia coli	China:Huaian	2017-10-09	pig	feces	NDM-5	77
GCA_025796245.1	PRJNA879128	SAMN30797128	Escherichia coli	China:Huaian	2017-10-09	pig	feces	NDM-5	215
GCA_025796265.1	PRJNA879128	SAMN30797130	Escherichia coli	China:Huaian	2017-10-09	pig	feces	NDM-5	77
GCA_025796565.1	PRJNA879128	SAMN30797110	Escherichia coli	China:Shenzhen	2017-07-09		pork meat	NDM-5	710
GCA_025796675.1	PRJNA879128	SAMN30797109	Escherichia coli	China:Shenzhen	2017-07-09		pork meat	NDM-5	3076
GCA_025796865.1	PRJNA879128	SAMN30797099	Escherichia coli	China:Shenzhen	2017-05-24		pork meat	NDM-1	602
GCA_025796885.1	PRJNA879128	SAMN30797095	Escherichia coli	China:Shenzhen	2017-05-24		pork meat	NDM-5	871
GCA_025796905.1	PRJNA879128	SAMN30797098	Escherichia coli	China:Shenzhen	2017-05-24		pork meat	NDM-5	871
GCA_025796945.1	PRJNA879128	SAMN30797096	Escherichia coli	China:Shenzhen	2017-05-24		pork meat	NDM-5	167
GCA_025797065.1	PRJNA879128	SAMN30797088	Escherichia coli	China:Shenzhen	2017-05-08		pork meat	NDM-5	1421
GCA_025797125.1	PRJNA879128	SAMN30797084	Escherichia coli	China:Shenzhen	2017-04-10		pork meat	NDM-5	48
GCA_025797185.1	PRJNA879128	SAMN30797082	Escherichia coli	China:Shenzhen	2017-04-10		pork meat	NDM-1	453
GCA_025797215.1	PRJNA879128	SAMN30797081	Escherichia coli	China:Shenzhen	2017-04-10		pork meat	NDM-5	522
GCA_025797445.1	PRJNA879128	SAMN30797070	Escherichia coli	China:Shenzhen	2017-03-20		pork meat	NDM-1	345
GCA_025797585.1	PRJNA879128	SAMN30797062	Escherichia coli	China:Shenzhen	2017-03-06		pork meat	NDM-1	345
GCA_025797625.1	PRJNA879128	SAMN30797061	Escherichia coli	China:Shenzhen	2017-03-06		pork meat	NDM-5	10
GCA_025797785.1	PRJNA879128	SAMN30797053	Escherichia coli	China:Shenzhen	2017-01-09		pork meat	NDM-5	-
GCA_025797805.1	PRJNA879128	SAMN30797050	Escherichia coli	China:Shenzhen	2017-01-09		pork meat	NDM-5	6736
GCA_025797825.1	PRJNA879128	SAMN30797051	Escherichia coli	China:Shenzhen	2017-01-09		pork meat	NDM-5	10
GCA_025797925.1	PRJNA879128	SAMN30797045	Escherichia coli	China:Shenzhen	2016-10-31		pork meat	NDM-5	877
GCA_025798185.1	PRJNA879128	SAMN30797030	Escherichia coli	China:Shenzhen	2015-08-17		pork meat	NDM-5	48
GCA_025825895.1	PRJNA779169	SAMN23013851	Escherichia coli	China:Shandong province	2017-07-23	Homo sapiens	urine	NDM-1	617
GCA_025825935.1	PRJNA779169	SAMN23013865	Escherichia coli	China:Shandong province	2019-11-12	Homo sapiens	urine	NDM-5	641
GCA_025825955.1	PRJNA779169	SAMN23013863	Escherichia coli	China:Shandong province	2019-07-10	Homo sapiens	urine	NDM-5	410
GCA_025825995.1	PRJNA779169	SAMN23013866	Escherichia coli	China:Shandong province	2020-05-12	Homo sapiens	urine	NDM-5	167
GCA_025826035.1	PRJNA779169	SAMN23013855	Escherichia coli	China:Shandong province	2018-01-06	Homo sapiens	urine	NDM-5	167
GCA_025826055.1	PRJNA779169	SAMN23013859	Escherichia coli	China:Shandong province	2019-02-19	Homo sapiens	urine	NDM-5	167
GCA_025826075.1	PRJNA779169	SAMN23013860	Escherichia coli	China:Shandong province	2019-02-19	Homo sapiens	urine	NDM-5	167
GCA_025826355.1	PRJNA779169	SAMN23013852	Escherichia coli	China:Shandong province	2017-10-12	Homo sapiens	urine	NDM-5	361
GCA_025826495.1	PRJNA779169	SAMN23013857	Escherichia coli	China:Shandong province	2018-05-29	Homo sapiens	urine	NDM-5	167
GCA_025826755.1	PRJNA779169	SAMN23013861	Escherichia coli	China:Shandong province	2019-02-23	Homo sapiens	urine	NDM-5	617
GCA_025826775.1	PRJNA779169	SAMN23013856	Escherichia coli	China:Shandong province	2018-05-22	Homo sapiens	urine	NDM-5	405
GCA_025826795.1	PRJNA779169	SAMN23013864	Escherichia coli	China:Shandong province	2019-08-17	Homo sapiens	urine	NDM-5	410
GCA_026016605.1	PRJNA895895	SAMN31526521	Escherichia coli	China: Shandong	2015	Chicken		NDM-5	156
GCA_022558925.1	PRJNA608094	SAMN15904654	Escherichia coli O157:H7 str. EC10	China: Hangzhou	2016-07-25	Homo sapiens	urine	NDM-1	224
GCA_024496305.1	PRJNA636005	SAMN20668133	Escherichia coli O157:H7 str. EC10	China	2019-01-19		fish	NDM-5	57
GCA_001521895.1	PRJNA309157	SAMN04421276	Klebsiella pneumoniae	China: Jiangxi	2014-09-28	Homo sapiens	urine	NDM-5	14
GCA_001887995.2	PRJNA353728	SAMN06019523	Klebsiella pneumoniae	China: Sichuan	2016-05-20	Homo sapiens	sputum	NDM-1	1
GCA_002164765.1	PRJNA353728	SAMN06909165	Klebsiella pneumoniae	China: Sichuan	2017-01-01	Homo sapiens		NDM-1	37
GCA_002164795.1	PRJNA353728	SAMN06909164	Klebsiella pneumoniae	China: Sichuan	2017-01-01	Homo sapiens		NDM-1	37
GCA_002252415.1	PRJNA353728	SAMN07371089	Klebsiella pneumoniae	China: Sichuan, Deyang	2017-02-01	Homo sapiens		NDM-5	15
GCA_002257775.1	PRJNA353728	SAMN06671968	Klebsiella pneumoniae	China: Sichuan, Chengdu	2015-04-01	Homo sapiens		NDM-1	16
GCA_002257785.1	PRJNA353728	SAMN06671969	Klebsiella pneumoniae	China: Sichuan, Chengdu	2015-07-01	Homo sapiens		NDM-1	1
GCA_002257875.1	PRJNA353728	SAMN06671958	Klebsiella pneumoniae	China: Sichuan, Chengdu	2015-08-01	Homo sapiens		NDM-1	16
GCA_002257975.1	PRJNA353728	SAMN06671976	Klebsiella pneumoniae	China: Sichuan, Chengdu	2015-09-01	Homo sapiens		NDM-5	-
GCA_002258155.1	PRJNA353728	SAMN06671959	Klebsiella pneumoniae	China: Sichuan, Chengdu	2016-05-01	Homo sapiens		NDM-1	726
GCA_002258175.2	PRJNA353728	SAMN06671955	Klebsiella pneumoniae	China: Sichuan, Chengdu	2014-11-01	Homo sapiens		NDM-1	1213
GCA_002264195.1	PRJNA393804	SAMN07345013	Klebsiella pneumoniae	China:Jiangxi	2014-07-09	Homo sapiens	blood	NDM-1	23
GCA_002811335.4	PRJNA353728	SAMN07235708	Klebsiella pneumoniae	China: Sichuan, Chengdu	2017	Homo sapiens		NDM-1	273
GCA_002811525.1	PRJNA353728	SAMN07510676	Klebsiella pneumoniae	China: Sichuan, Chengdu	2017-04-01		Sewage	NDM-5	2867
GCA_002811535.1	PRJNA353728	SAMN07510675	Klebsiella pneumoniae	China: Sichuan, Chengdu	2017-04-01		Sewage	NDM-5	15
GCA_002811585.1	PRJNA353728	SAMN07510674	Klebsiella pneumoniae	China: Sichuan, Chengdu	2017-04-01		Sewage	NDM-5	15
GCA_002811735.1	PRJNA353728	SAMN07602138	Klebsiella pneumoniae	China: Sichuan, Chengdu	2017	Homo sapiens		NDM-5	340
GCA_002845065.1	PRJNA422332	SAMN08176475	Klebsiella pneumoniae	China	2015	Homo sapiens		NDM-1	11
GCA_002850595.1	PRJNA353728	SAMN07609086	Klebsiella pneumoniae	China: Sichuan	2017	Homo sapiens		NDM-1	37
GCA_002852325.2	PRJNA353728	SAMN07609146	Klebsiella pneumoniae	China: Sichuan, Chengdu	2017-04-05	Homo sapiens		NDM-1	661
GCA_002852945.3	PRJNA353728	SAMN07609114	Klebsiella pneumoniae	China: Yibin, Sichuan	2016-11-03	Homo sapiens		NDM-5	11
GCA_002852995.3	PRJNA353728	SAMN07609113	Klebsiella pneumoniae	China: Leshan, Sichuan	2016-10-24	Homo sapiens	pus	NDM-1	1
GCA_002853015.1	PRJNA353728	SAMN07609112	Klebsiella pneumoniae	China: Sichuan	2016-10-12	Homo sapiens		NDM-1	1859
GCA_002853045.1	PRJNA353728	SAMN07609110	Klebsiella pneumoniae	China: Sichuan	2016-08-30	Homo sapiens		NDM-1	668
GCA_002853355.1	PRJNA353728	SAMN07609093	Klebsiella pneumoniae	China: Sichuan	2017	Homo sapiens		NDM-5	37
GCA_002853385.2	PRJNA353728	SAMN07609094	Klebsiella pneumoniae	China: Sichuan	2017	Homo sapiens		NDM-5	35
GCA_002853395.1	PRJNA353728	SAMN07609092	Klebsiella pneumoniae	China: Sichuan	2017	Homo sapiens		NDM-5	2407
GCA_002853455.1	PRJNA353728	SAMN07609090	Klebsiella pneumoniae	China: Sichuan	2017	Homo sapiens		NDM-1	1
GCA_002853465.1	PRJNA353728	SAMN07609089	Klebsiella pneumoniae	China: Sichuan	2017	Homo sapiens		NDM-1	1
GCA_002853475.2	PRJNA353728	SAMN07609088	Klebsiella pneumoniae	China: Sichuan	2017	Homo sapiens		NDM-1	1
GCA_002853515.1	PRJNA353728	SAMN07609084	Klebsiella pneumoniae	China: Sichuan	2017	Homo sapiens		NDM-1	37
GCA_002853525.1	PRJNA353728	SAMN07609087	Klebsiella pneumoniae	China: Sichuan	2017	Homo sapiens		NDM-1	37
GCA_002853535.1	PRJNA353728	SAMN07609085	Klebsiella pneumoniae	China: Sichuan	2017	Homo sapiens		NDM-1	37
GCA_002944845.1	PRJNA432625	SAMN08455837	Klebsiella pneumoniae	China:Nanchang	2016-10-24	Homo sapiens		NDM-1	86
GCA_003036445.1	PRJNA353728	SAMN08624700	Klebsiella pneumoniae	China: Sichuan	2017-08-24	Homo sapiens		NDM-5	2407
GCA_003036645.2	PRJNA353728	SAMN08624675	Klebsiella pneumoniae	China: Chengdu, Sichuan	2017-03-22	Homo sapiens		NDM-5	307
GCA_003037165.1	PRJNA353728	SAMN08295362	Klebsiella pneumoniae	China: Sichuan, Chengdu	2016-12-05	Homo sapiens		NDM-1	45
GCA_003037185.2	PRJNA353728	SAMN08624691	Klebsiella pneumoniae	China: Meishan, Sichuan	2016-10-15	Homo sapiens		NDM-1	23
GCA_003037655.1	PRJNA353728	SAMN08624703	Klebsiella pneumoniae	China: Sichuan	2017-05-24	Homo sapiens		NDM-1	48
GCA_003037665.1	PRJNA353728	SAMN08624702	Klebsiella pneumoniae	China: Sichuan	2017-06-16	Homo sapiens		NDM-1	48
GCA_003037715.1	PRJNA353728	SAMN08624698	Klebsiella pneumoniae	China: Sichuan		Homo sapiens		NDM-5	15
GCA_003038115.1	PRJNA353728	SAMN08624627	Klebsiella pneumoniae	China: Chengdu, Sichuan	2016-11-21	Homo sapiens		NDM-1	307
GCA_003054385.1	PRJNA448464	SAMN08848079	Klebsiella pneumoniae	China	2017-07-06	Homo sapiens	Sputum sample	NDM-1	15
GCA_003261645.1	PRJNA353728	SAMN08932883	Klebsiella pneumoniae	China: Chengdu, Sichuan			Sewage	NDM-5	307
GCA_004011635.1	PRJNA354234	SAMN10583476	Klebsiella pneumoniae	China: Sichuan	2017	Homo sapiens	urine	NDM-5	258
GCA_004127345.1	PRJNA349231	SAMN08998650	Klebsiella pneumoniae	China: Shandong	2015-05-01	chicken	cloaca swabs from commercial farm	NDM-5	147
GCA_004127475.1	PRJNA349231	SAMN08998660	Klebsiella pneumoniae	China: Shandong	2014-11-01	dog	anal swabs from commercial chicken farm	NDM-5	-
GCA_004127485.1	PRJNA349231	SAMN08998656	Klebsiella pneumoniae	China: Shandong	2014-11-01	chicken	cloaca swabs from commercial farm	NDM-5	37
GCA_004127585.1	PRJNA349231	SAMN08998649	Klebsiella pneumoniae	China: Shandong	2014-11-01	chicken	cloaca swabs from commercial farm	NDM-5	37
GCA_004127595.1	PRJNA349231	SAMN08998642	Klebsiella pneumoniae	China: Shandong	2015-02-01	chicken	cloaca swabs from commercial farm	NDM-5	13
GCA_004127615.1	PRJNA349231	SAMN08998647	Klebsiella pneumoniae	China: Shandong	2014-11-01	chicken	cloaca swabs from commercial farm	NDM-5	37
GCA_004127625.1	PRJNA349231	SAMN08998645	Klebsiella pneumoniae	China: Shandong	2014-11-01	chicken	cloaca swabs from commercial farm	NDM-5	37
GCA_004127675.1	PRJNA349231	SAMN08998640	Klebsiella pneumoniae	China: Shandong	2015-05-01	fly	commercial chicken farm	NDM-5	11
GCA_004127685.1	PRJNA349231	SAMN08998639	Klebsiella pneumoniae	China: Shandong	2015-05-01	fly	commercial chicken farm	NDM-5	11
GCA_004127695.1	PRJNA349231	SAMN08998657	Klebsiella pneumoniae	China: Shandong	2014-11-01	chicken	cloaca swabs from commercial farm	NDM-5	256
GCA_004127715.1	PRJNA349231	SAMN08998652	Klebsiella pneumoniae	China: Shandong	2015-05-01	chicken	cloaca swabs from commercial farm	NDM-5	147
GCA_004127765.1	PRJNA349231	SAMN08998651	Klebsiella pneumoniae	China: Shandong	2015-05-01	chicken	cloaca swabs from commercial farm	NDM-5	147
GCA_004127795.1	PRJNA349231	SAMN08998646	Klebsiella pneumoniae	China: Shandong	2014-11-01	chicken	cloaca swabs from commercial farm	NDM-5	37
GCA_004127845.1	PRJNA349231	SAMN08998643	Klebsiella pneumoniae	China: Shandong	2014-11-01	chicken	cloaca swabs from commercial farm	NDM-5	13
GCA_004127855.1	PRJNA349231	SAMN08998641	Klebsiella pneumoniae	China: Shandong	2015-05-01	fly	commercial chicken farm	NDM-5	11
GCA_004127875.1	PRJNA349231	SAMN08998637	Klebsiella pneumoniae	China: Shandong	2014-11-01	chicken	cloaca swabs from commercial chicken farm	NDM-5	11
GCA_004127885.1	PRJNA349231	SAMN08998638	Klebsiella pneumoniae	China: Shandong	2015-05-01	fly	commercial chicken farm	NDM-5	11
GCA_004320565.1	PRJNA514908	SAMN10736447	Klebsiella pneumoniae	China	2016	Migratory bird	feces	NDM-5	35
GCA_004320585.1	PRJNA514908	SAMN10736442	Klebsiella pneumoniae	China	2016	Migratory bird	feces	NDM-5	1697
GCA_004320595.1	PRJNA514908	SAMN10736445	Klebsiella pneumoniae	China	2016	Migratory bird	feces	NDM-5	2582
GCA_004320605.1	PRJNA514908	SAMN10736444	Klebsiella pneumoniae	China	2016	Migratory bird	fallen feather	NDM-5	1697
GCA_004320615.1	PRJNA514908	SAMN10736441	Klebsiella pneumoniae	China	2016	Migratory bird	feces	NDM-5	1697
GCA_004320625.1	PRJNA514908	SAMN10736449	Klebsiella pneumoniae	China	2016	Migratory bird	feces	NDM-5	2582
GCA_004320685.1	PRJNA514908	SAMN10736439	Klebsiella pneumoniae	China	2016	Migratory bird	feces	NDM-5	1697
GCA_004320695.1	PRJNA514908	SAMN10736438	Klebsiella pneumoniae	China	2016	Migratory bird	feces	NDM-5	1697
GCA_004320705.1	PRJNA514908	SAMN10736437	Klebsiella pneumoniae	China	2016	Migratory bird	feces	NDM-5	1697
GCA_004320715.1	PRJNA514908	SAMN10736435	Klebsiella pneumoniae	China	2016	Migratory bird	feces	NDM-5	1697
GCA_004320725.1	PRJNA514908	SAMN10736436	Klebsiella pneumoniae	China	2016	Migratory bird	feces	NDM-5	1697
GCA_004320785.1	PRJNA514908	SAMN10736432	Klebsiella pneumoniae	China	2016	Migratory bird	feces	NDM-5	1697
GCA_004320795.1	PRJNA514908	SAMN10736431	Klebsiella pneumoniae	China	2016	Migratory bird	feces	NDM-5	1697
GCA_004320805.1	PRJNA514908	SAMN10736430	Klebsiella pneumoniae	China	2016	Migratory bird	feces	NDM-5	2583
GCA_004320815.1	PRJNA514908	SAMN10736428	Klebsiella pneumoniae	China	2016	Migratory bird	feces	NDM-5	1697
GCA_004320825.1	PRJNA514908	SAMN10736427	Klebsiella pneumoniae	China	2016	Migratory bird	feces	NDM-5	1697
GCA_004320885.1	PRJNA514908	SAMN10736425	Klebsiella pneumoniae	China	2016	Migratory bird	feces	NDM-5	1697
GCA_004320895.1	PRJNA514908	SAMN10736424	Klebsiella pneumoniae	China	2016	Migratory bird	feces	NDM-5	1697
GCA_004320905.1	PRJNA514908	SAMN10736422	Klebsiella pneumoniae	China	2016	Migratory bird	feces	NDM-5	1697
GCA_004320915.1	PRJNA514908	SAMN10736421	Klebsiella pneumoniae	China	2016	Migratory bird	feces	NDM-5	1697
GCA_004320955.1	PRJNA514908	SAMN10736420	Klebsiella pneumoniae	China	2016	Migratory bird	feces	NDM-5	1697
GCA_004320985.1	PRJNA514908	SAMN10736419	Klebsiella pneumoniae	China	2016	Migratory bird	feces	NDM-5	1697
GCA_004320995.1	PRJNA514908	SAMN10736417	Klebsiella pneumoniae	China	2016	Migratory bird	feces	NDM-5	1697
GCA_004321005.1	PRJNA514908	SAMN10736415	Klebsiella pneumoniae	China	2016	Migratory bird	feces	NDM-5	1697
GCA_004321025.1	PRJNA514908	SAMN10736414	Klebsiella pneumoniae	China	2016	Migratory bird	feces	NDM-5	1697
GCA_004321035.1	PRJNA514908	SAMN10736411	Klebsiella pneumoniae	China	2016	Migratory bird	feces	NDM-5	2583
GCA_004321065.1	PRJNA514908	SAMN10736410	Klebsiella pneumoniae	China	2016	Migratory bird	feces	NDM-5	1697
GCA_004321085.1	PRJNA514908	SAMN10736407	Klebsiella pneumoniae	China	2016	Migratory bird	feces	NDM-5	1697
GCA_004321095.1	PRJNA514908	SAMN10736409	Klebsiella pneumoniae	China	2016	Migratory bird	feces	NDM-5	1697
GCA_004321125.1	PRJNA514908	SAMN10736406	Klebsiella pneumoniae	China	2016	Migratory bird	feces	NDM-5	1697
GCA_004321165.1	PRJNA514908	SAMN10736404	Klebsiella pneumoniae	China	2016	Migratory bird	feces	NDM-5	1697
GCA_004321175.1	PRJNA514908	SAMN10736446	Klebsiella pneumoniae	China	2016	Migratory bird	feces	NDM-5	1697
GCA_004321185.1	PRJNA514908	SAMN10736443	Klebsiella pneumoniae	China	2016		soil surrounding migratory bird colonies	NDM-5	1697
GCA_004321195.1	PRJNA514908	SAMN10736448	Klebsiella pneumoniae	China	2016	Migratory bird	feces	NDM-5	1697
GCA_004321225.1	PRJNA514908	SAMN10736440	Klebsiella pneumoniae	China	2016	Migratory bird	feces	NDM-5	1697
GCA_004321255.1	PRJNA514908	SAMN10736434	Klebsiella pneumoniae	China	2016	Migratory bird	feces	NDM-5	2583
GCA_004321285.1	PRJNA514908	SAMN10736433	Klebsiella pneumoniae	China	2016	Migratory bird	feces	NDM-5	2582
GCA_004321305.1	PRJNA514908	SAMN10736429	Klebsiella pneumoniae	China	2016	Migratory bird	feces	NDM-5	1697
GCA_004321315.1	PRJNA514908	SAMN10736426	Klebsiella pneumoniae	China	2016	Migratory bird	feces	NDM-5	1697
GCA_004321325.1	PRJNA514908	SAMN10736423	Klebsiella pneumoniae	China	2016	Migratory bird	feces	NDM-5	2583
GCA_004321335.1	PRJNA514908	SAMN10736418	Klebsiella pneumoniae	China	2016	Migratory bird	feces	NDM-5	1697
GCA_004321365.1	PRJNA514908	SAMN10736416	Klebsiella pneumoniae	China	2016	Migratory bird	feces	NDM-5	35
GCA_004321405.1	PRJNA514908	SAMN10736412	Klebsiella pneumoniae	China	2016	Migratory bird	feces	NDM-5	1697
GCA_004321415.1	PRJNA514908	SAMN10736413	Klebsiella pneumoniae	China	2016	Migratory bird	feces	NDM-5	1697
GCA_004321435.1	PRJNA514908	SAMN10736405	Klebsiella pneumoniae	China	2016	Migratory bird	feces	NDM-5	35
GCA_004321445.1	PRJNA514908	SAMN10736408	Klebsiella pneumoniae	China	2016	Migratory bird	feces	NDM-5	35
GCA_005503745.1	PRJNA507924	SAMN10516706	Klebsiella pneumoniae	China	2017	Homo sapiens		NDM-5	16
GCA_005503795.1	PRJNA507924	SAMN10516702	Klebsiella pneumoniae	China	2017	Homo sapiens		NDM-5	290
GCA_005503805.1	PRJNA507924	SAMN10516701	Klebsiella pneumoniae	China	2017	Homo sapiens		NDM-5	290
GCA_005503815.1	PRJNA507924	SAMN10516700	Klebsiella pneumoniae	China	2017	Homo sapiens		NDM-5	290
GCA_005503855.1	PRJNA507924	SAMN10516699	Klebsiella pneumoniae	China	2017	Homo sapiens		NDM-5	290
GCA_005503875.1	PRJNA507924	SAMN10516696	Klebsiella pneumoniae	China	2017	Homo sapiens		NDM-1	1416
GCA_005503885.1	PRJNA507924	SAMN10516695	Klebsiella pneumoniae	China	2017	Homo sapiens		NDM-1	-
GCA_005503905.1	PRJNA507924	SAMN10516694	Klebsiella pneumoniae	China	2017	Homo sapiens		NDM-1	309
GCA_005503935.1	PRJNA507924	SAMN10516693	Klebsiella pneumoniae	China	2017	Homo sapiens		NDM-5	147
GCA_005503975.1	PRJNA507924	SAMN10516689	Klebsiella pneumoniae	China	2017	Homo sapiens		NDM-1	11
GCA_005504165.1	PRJNA507924	SAMN10516698	Klebsiella pneumoniae	China	2017	Homo sapiens		NDM-5	290
GCA_005504185.1	PRJNA507924	SAMN10516697	Klebsiella pneumoniae	China	2017	Homo sapiens		NDM-5	11
GCA_005504255.1	PRJNA507924	SAMN10516688	Klebsiella pneumoniae	China	2017	Homo sapiens		NDM-1	11
GCA_005504315.1	PRJNA507924	SAMN10516703	Klebsiella pneumoniae	China	2017	Homo sapiens		NDM-5	290
GCA_006130095.1	PRJNA510171	SAMN10600576	Klebsiella pneumoniae	China: Jiangsu,Nanjing	2015-03-17	Homo sapiens	urine	NDM-5	11
GCA_008320705.1	PRJNA529337	SAMN11264881	Klebsiella pneumoniae	China:Sichuan	2018-11-01	Homo sapiens	hospital	NDM-5	29
GCA_008630085.1	PRJNA564463	SAMN12714270	Klebsiella pneumoniae	China:Gungdong	2016-12-18	Homo sapiens	Sputamentum	NDM-1	105
GCA_008630125.1	PRJNA564463	SAMN12714271	Klebsiella pneumoniae	China:Gungdong	2013-11-23	Homo sapiens	abdominal fluid	NDM-1	25
GCA_008630175.1	PRJNA564463	SAMN12714267	Klebsiella pneumoniae	China:Gungdong	2013-07-17	Homo sapiens	Sputamentum	NDM-1	25
GCA_008630195.1	PRJNA564463	SAMN12714266	Klebsiella pneumoniae	China:Gungdong	2013-07-14	Homo sapiens	blood	NDM-1	25
GCA_008630225.1	PRJNA564463	SAMN12714264	Klebsiella pneumoniae	China:Gungdong	2013-10-19	Homo sapiens	Sputamentum	NDM-1	-
GCA_008630255.1	PRJNA564463	SAMN12714262	Klebsiella pneumoniae	China:Gungdong	2013-07-08	Homo sapiens	Wound secretion	NDM-1	25
GCA_008630305.1	PRJNA564463	SAMN12714257	Klebsiella pneumoniae	China:Gungdong	2014-07-16	Homo sapiens	Sputamentum	NDM-1	-
GCA_008632745.1	PRJNA564463	SAMN12714256	Klebsiella pneumoniae	China:Gungdong	2018-06-28	Homo sapiens	urine	NDM-1	-
GCA_008632765.1	PRJNA564463	SAMN12714268	Klebsiella pneumoniae	China:Gungdong	2013-07-27	Homo sapiens	Wound secretion	NDM-1	25
GCA_008923165.1	PRJNA574735	SAMN12868505	Klebsiella pneumoniae	China:Guangdong Province	2018-10-01	duck	feces	NDM-5	-
GCA_008923195.1	PRJNA574735	SAMN12868504	Klebsiella pneumoniae	China:Guangdong Province	2018-10-01	duck	feces	NDM-5	-
GCA_009823655.1	PRJNA549322	SAMN13679093	Klebsiella pneumoniae	China	2018	Homo sapiens	sputum	NDM-5	11
GCA_009856855.1	PRJNA598967	SAMN13735565	Klebsiella pneumoniae	China:Hangzhou	2019-08-21	Homo sapiens	blood	NDM-1	11
GCA_009902165.1	PRJNA476096	SAMN10371624	Klebsiella pneumoniae	China:Jiangsu	2012-10-01	Homo sapiens	blood	NDM-1	13
GCA_009930995.1	PRJNA477755	SAMN09499702	Klebsiella pneumoniae	China: Handan	2013	Homo sapiens	Physical	NDM-1	1
GCA_009931035.1	PRJNA477755	SAMN09499700	Klebsiella pneumoniae	China: Chongqing	2012	Homo sapiens	Physical	NDM-1	290
GCA_010183605.1	PRJNA534178	SAMN11479266	Klebsiella pneumoniae	China:Jinan	2016-10-18	Homo sapiens	sputum	NDM-1	15
GCA_010183625.1	PRJNA534178	SAMN11479265	Klebsiella pneumoniae	China:Jinan	2016-10-29	Homo sapiens	sputum	NDM-1	15
GCA_010183645.1	PRJNA534178	SAMN11479264	Klebsiella pneumoniae	China:Beijing	2017-08-01	Homo sapiens	pus	NDM-1	11
GCA_010183665.1	PRJNA534178	SAMN11479263	Klebsiella pneumoniae	China:Jinan	2017-01-17	Homo sapiens	sputum	NDM-1	15
GCA_010183685.1	PRJNA534178	SAMN11479262	Klebsiella pneumoniae	China:Wuhan	2017-10-18	Homo sapiens	urine	NDM-1	11
GCA_010183705.1	PRJNA534178	SAMN11479261	Klebsiella pneumoniae	China:Qinghuangdao	2017-08-07	Homo sapiens	intra-abdominal fluid	NDM-1	-
GCA_010183725.1	PRJNA534178	SAMN11479260	Klebsiella pneumoniae	China:Qinghuangdao	2017-10-09	Homo sapiens	intra-abdominal fluid	NDM-1	-
GCA_011075265.1	PRJNA607405	SAMN14134957	Klebsiella pneumoniae	China: Shandong	2017	Swine		NDM-5	-
GCA_011077165.1	PRJNA607405	SAMN14134958	Klebsiella pneumoniae	China: Shandong	2017	Swine		NDM-5	1086
GCA_011077375.1	PRJNA607405	SAMN14134947	Klebsiella pneumoniae	China: Shandong	2018	Chicken		NDM-5	11
GCA_011077405.1	PRJNA607405	SAMN14134946	Klebsiella pneumoniae	China: Shandong	2018	Chicken		NDM-5	395
GCA_011077425.1	PRJNA607405	SAMN14134945	Klebsiella pneumoniae	China: Shandong	2018	Chicken		NDM-5	11
GCA_011077505.1	PRJNA607405	SAMN14134941	Klebsiella pneumoniae	China: Shandong	2019	Chicken feces		NDM-5	11
GCA_011683155.1	PRJNA544998	SAMN11811878	Klebsiella pneumoniae	China: Beijing	2018-01-08	Homo sapiens	Bronchoalveolar lavage fluid	NDM-1	17
GCA_011683185.1	PRJNA544998	SAMN11811877	Klebsiella pneumoniae	China: Beijing	2018-01-22	Homo sapiens	nasopharynx	NDM-1	17
GCA_011683205.1	PRJNA544998	SAMN11811876	Klebsiella pneumoniae	China: Beijing	2018-01-14	Homo sapiens	nasopharynx	NDM-1	17
GCA_012168575.2	PRJNA616107	SAMN14482422	Klebsiella pneumoniae	China: Shanghai	2016	Homo sapiens	urine	NDM-1	37
GCA_013377395.1	PRJNA353728	SAMN09842420	Klebsiella pneumoniae	China: Chengdu, Sichuan	2018	Homo sapiens		NDM-5	16
GCA_014040905.1	PRJNA648810	SAMN15649191	Klebsiella pneumoniae	China: Chengdu, Sichuan	2019-08-25	Homo sapiens	sputum	NDM-5	16
GCA_014040975.1	PRJNA648810	SAMN15649189	Klebsiella pneumoniae	China: Chengdu, Sichuan	2019-08-20		environmental surface	NDM-5	16
GCA_014041005.1	PRJNA648810	SAMN15649188	Klebsiella pneumoniae	China: Chengdu, Sichuan	2019-08-20		environmental surface	NDM-5	16
GCA_014235835.1	PRJNA652564	SAMN15719276	Klebsiella pneumoniae	China: Changsha, Hunan	2016-08-09	Homo sapiens	sputum	NDM-5	685
GCA_014655055.1	PRJNA353728	SAMN14379869	Klebsiella pneumoniae	China: Chengdu, Sichuan		Homo sapiens		NDM-5	2407
GCA_014655155.1	PRJNA353728	SAMN14379867	Klebsiella pneumoniae	China: Chengdu, Sichuan	2019-04-07	Homo sapiens		NDM-5	789
GCA_014655175.1	PRJNA353728	SAMN14379868	Klebsiella pneumoniae	China: Chengdu, Sichuan	2019-07-16	Homo sapiens		NDM-5	789
GCA_014655215.1	PRJNA353728	SAMN14379866	Klebsiella pneumoniae	China: Chengdu, Sichuan	2019-04-23	Homo sapiens		NDM-5	789
GCA_014655235.1	PRJNA353728	SAMN14379865	Klebsiella pneumoniae	China: Chengdu, Sichuan	2019-04-08	Homo sapiens		NDM-5	789
GCA_014655255.1	PRJNA353728	SAMN14379863	Klebsiella pneumoniae	China: Chengdu, Sichuan	2019-07-25	Homo sapiens		NDM-5	789
GCA_014655275.1	PRJNA353728	SAMN14379864	Klebsiella pneumoniae	China: Chengdu, Sichuan	2019-05-02	Homo sapiens		NDM-5	789
GCA_014655315.1	PRJNA353728	SAMN14379862	Klebsiella pneumoniae	China: Chengdu, Sichuan	2019-07-25	Homo sapiens		NDM-5	789
GCA_014655375.1	PRJNA353728	SAMN14379860	Klebsiella pneumoniae	China: Chengdu, Sichuan	2019-06-26	Homo sapiens		NDM-5	789
GCA_014655395.1	PRJNA353728	SAMN14379859	Klebsiella pneumoniae	China: Chengdu, Sichuan	2019-05-11	Homo sapiens		NDM-5	789
GCA_014655415.1	PRJNA353728	SAMN14379857	Klebsiella pneumoniae	China: Chengdu, Sichuan	2019-04-18	Homo sapiens		NDM-5	789
GCA_014655435.1	PRJNA353728	SAMN14379858	Klebsiella pneumoniae	China: Chengdu, Sichuan	2019-04-27	Homo sapiens		NDM-5	789
GCA_014655455.2	PRJNA353728	SAMN14379855	Klebsiella pneumoniae	China: Chengdu, Sichuan	2019-04-05	Homo sapiens		NDM-5	789
GCA_014655495.1	PRJNA353728	SAMN14379856	Klebsiella pneumoniae	China: Chengdu, Sichuan	2019-04-09	Homo sapiens		NDM-5	789
GCA_014655515.1	PRJNA353728	SAMN14379852	Klebsiella pneumoniae	China: Chengdu, Sichuan	2019-08-01	Homo sapiens		NDM-5	789
GCA_014655535.1	PRJNA353728	SAMN14379851	Klebsiella pneumoniae	China: Chengdu, Sichuan	2019-04-24	Homo sapiens		NDM-5	789
GCA_014655575.1	PRJNA353728	SAMN14379853	Klebsiella pneumoniae	China: Chengdu, Sichuan	2019-06-05	Homo sapiens		NDM-5	789
GCA_014655615.1	PRJNA353728	SAMN14379850	Klebsiella pneumoniae	China: Chengdu, Sichuan	2019-05-12	Homo sapiens		NDM-5	789
GCA_014655635.1	PRJNA353728	SAMN14379849	Klebsiella pneumoniae	China: Chengdu, Sichuan	2019-05-11	Homo sapiens		NDM-5	789
GCA_014655655.1	PRJNA353728	SAMN14379848	Klebsiella pneumoniae	China: Chengdu, Sichuan	2019-05-05	Homo sapiens		NDM-5	709
GCA_014655795.1	PRJNA353728	SAMN14379842	Klebsiella pneumoniae	China: Chengdu, Sichuan	2019-03-25	Homo sapiens		NDM-5	709
GCA_014655815.1	PRJNA353728	SAMN14379841	Klebsiella pneumoniae	China: Chengdu, Sichuan	2019-03-15	Homo sapiens		NDM-5	709
GCA_014655835.1	PRJNA353728	SAMN14379840	Klebsiella pneumoniae	China: Chengdu, Sichuan	2019-03-11	Homo sapiens		NDM-5	709
GCA_014655875.1	PRJNA353728	SAMN14379838	Klebsiella pneumoniae	China: Chengdu, Sichuan	2019-04-16		Sink	NDM-5	789
GCA_014673025.1	PRJNA353728	SAMN16095452	Klebsiella pneumoniae	China: Chengdu, Sichuan	2019-04-24	Homo sapiens	sputum	NDM-5	789
GCA_014673035.1	PRJNA353728	SAMN16095451	Klebsiella pneumoniae	China: Chengdu, Sichuan	2019-04-11	Homo sapiens	blood	NDM-5	789
GCA_014673095.1	PRJNA353728	SAMN16095447	Klebsiella pneumoniae	China: Chengdu, Sichuan	2019-06-14	Homo sapiens	tracheal tube	NDM-5	789
GCA_014673255.1	PRJNA353728	SAMN16095449	Klebsiella pneumoniae	China: Chengdu, Sichuan	2019-07-03	Homo sapiens	stool	NDM-5	789
GCA_014673305.1	PRJNA353728	SAMN16095450	Klebsiella pneumoniae	China: Chengdu, Sichuan	2019-07-17	Homo sapiens	urine	NDM-5	789
GCA_014673335.1	PRJNA353728	SAMN16095448	Klebsiella pneumoniae	China: Chengdu, Sichuan	2019-06-14	Homo sapiens	blood	NDM-5	789
GCA_014673355.1	PRJNA353728	SAMN16095446	Klebsiella pneumoniae	China: Chengdu, Sichuan	2019-06-03	Homo sapiens	sputum	NDM-5	789
GCA_014673375.1	PRJNA353728	SAMN16095444	Klebsiella pneumoniae	China: Chengdu, Sichuan	2019-03-12	Homo sapiens	stool	NDM-5	789
GCA_014673385.1	PRJNA353728	SAMN16095445	Klebsiella pneumoniae	China: Chengdu, Sichuan	2019-04-06	Homo sapiens	sputum	NDM-5	789
GCA_014764345.1	PRJNA662701	SAMN16093148	Klebsiella pneumoniae	China: Zhengzhou	2019-08-10	Homo sapiens	infant sputum	NDM-1	37
GCA_014961485.1	PRJNA668675	SAMN16418314	Klebsiella pneumoniae	China	2019-11-18	Homo sapiens	blood culture from maile	NDM-1	2667
GCA_015228705.1	PRJNA633438	SAMN14944066	Klebsiella pneumoniae	China: Fuzhou, Fujian	2019-11-15	Homo sapiens		NDM-5	11
GCA_015238555.1	PRJNA668652	SAMN16418109	Klebsiella pneumoniae	China	2019-10-27	Homo sapiens	sputum	NDM-1	2667
GCA_015290985.1	PRJNA449686	SAMN08915824	Klebsiella pneumoniae	China:Qingdao	2017-03-01	Homo sapiens	sputum	NDM-1	23
GCA_015353095.1	PRJNA674503	SAMN16659219	Klebsiella pneumoniae	China:henan	2019-06-01	swine	Anal swab	NDM-5	340
GCA_015774895.1	PRJNA681357	SAMN16951197	Klebsiella pneumoniae	China:Sichuan	2017-06-15		river	NDM-1	1128
GCA_015774955.1	PRJNA681357	SAMN16951199	Klebsiella pneumoniae	China:Sichuan	2017-06-17		river	NDM-5	11
GCA_015775135.1	PRJNA681357	SAMN16951198	Klebsiella pneumoniae	China:Sichuan	2017-06-16		river	NDM-5	11
GCA_015775275.1	PRJNA681357	SAMN16951200	Klebsiella pneumoniae	China:Sichuan	2017-06-18		river	NDM-1	1128
GCA_016812055.1	PRJNA692837	SAMN17372728	Klebsiella pneumoniae	China: Jiangsu	2020-10-15	Homo sapiens	sputum	NDM-5	11
GCA_017084505.1	PRJNA702614	SAMN17976248	Klebsiella pneumoniae	China	2020-04-20	Homo sapiens	cerebrospinal fluid	NDM-1	412
GCA_017151605.1	PRJNA649083	SAMN15659133	Klebsiella pneumoniae	China: Yangjiang	2018-07-07T09:48:20Z		Fodder	NDM-5	230
GCA_017161385.1	PRJNA547702	SAMN11479267	Klebsiella pneumoniae	China:Jinan	2017-12-15	Homo sapiens	blood	NDM-1	668
GCA_017291375.1	PRJNA705380	SAMN18087520	Klebsiella pneumoniae	China: Central China Fuwai Hospital of Zhengzhou University		Homo sapiens	Urine from patient	NDM-1	37
GCA_017291775.1	PRJNA705380	SAMN18087499	Klebsiella pneumoniae	China: Central China Fuwai Hospital of Zhengzhou University		Homo sapiens	Bronchoalveolar Fluid from patient	NDM-1	1383
GCA_018314145.1	PRJNA726009	SAMN18920621	Klebsiella pneumoniae	China	2021-01-06	Homo sapiens	Abdominal pus	NDM-5	11
GCA_018492875.1	PRJNA353728	SAMN11664220	Klebsiella pneumoniae	China: Chengdu, Sichuan	2018-11-07	Homo sapiens		NDM-5	16
GCA_018492895.1	PRJNA353728	SAMN11664219	Klebsiella pneumoniae	China: Chengdu, Sichuan	2018-11-16	Homo sapiens		NDM-5	16
GCA_018492935.1	PRJNA353728	SAMN11664217	Klebsiella pneumoniae	China: Chengdu, Sichuan	2018-11-09		sink tube	NDM-5	16
GCA_018492955.1	PRJNA353728	SAMN11664218	Klebsiella pneumoniae	China: Chengdu, Sichuan	2018-11-09		sink water	NDM-5	16
GCA_018604125.1	PRJNA702614	SAMN19186366	Klebsiella pneumoniae	China: Xiamen	2019-08-01	Homo sapiens	urine	NDM-5	571
GCA_018623105.1	PRJNA690196	SAMN19290753	Klebsiella pneumoniae	China: Bejing	2020-09-01	Homo sapiens	balf	NDM-5	656
GCA_018682505.1	PRJNA704477	SAMN18042953	Klebsiella pneumoniae	China: Nanjing	2020-08-11	Homo sapiens	Infected pancreatic necrosis	NDM-5	11
GCA_018682545.1	PRJNA704477	SAMN18042951	Klebsiella pneumoniae	China: Nanjing	2020-08-04	Homo sapiens	Infected pancreatic necrosis	NDM-5	11
GCA_018728625.1	PRJNA353728	SAMN11664221	Klebsiella pneumoniae	China: Chengdu, Sichuan	2018-11-11	Homo sapiens		NDM-5	16
GCA_019038845.1	PRJNA739258	SAMN19778265	Klebsiella pneumoniae	China: Yangzhou	2020-07-01	porcine	intestinal contents	NDM-5	-
GCA_019038915.1	PRJNA739258	SAMN19778264	Klebsiella pneumoniae	China: Yangzhou	2020-07-01	porcine	intestinal contents	NDM-5	-
GCA_019050815.1	PRJNA739673	SAMN19797129	Klebsiella pneumoniae	China: Xuzhou	2019-03-18	Homo sapiens	sputum	NDM-1	-
GCA_019050875.1	PRJNA739673	SAMN19797110	Klebsiella pneumoniae	China: Xuzhou	2019-01-09	Homo sapiens	urine	NDM-5	1140
GCA_019051075.1	PRJNA739673	SAMN19797114	Klebsiella pneumoniae	China: Xuzhou	2019-01-12	Homo sapiens	sputum	NDM-1	76
GCA_019051615.1	PRJNA739673	SAMN19797088	Klebsiella pneumoniae	China: Xuzhou	2018-11-30	Homo sapiens	sputum	NDM-5	1140
GCA_019051645.1	PRJNA739673	SAMN19797081	Klebsiella pneumoniae	China: Xuzhou	2018-10-23	Homo sapiens	fester	NDM-1	571
GCA_019051675.1	PRJNA739673	SAMN19797082	Klebsiella pneumoniae	China: Xuzhou	2018-10-22	Homo sapiens	blood	NDM-1	35
GCA_019051715.1	PRJNA739673	SAMN19797079	Klebsiella pneumoniae	China: Xuzhou	2019-01-16	Homo sapiens	sputum	NDM-1	193
GCA_019051875.1	PRJNA739673	SAMN19797085	Klebsiella pneumoniae	China: Xuzhou	2018-10-28	Homo sapiens	sputum	NDM-1	17
GCA_019051995.1	PRJNA739673	SAMN19797102	Klebsiella pneumoniae	China: Xuzhou	2018-12-29	Homo sapiens	sputum	NDM-1	76
GCA_019052795.1	PRJNA739673	SAMN19797067	Klebsiella pneumoniae	China: Xuzhou	2018-11-04	Homo sapiens	sputum	NDM-1	193
GCA_019052915.1	PRJNA739673	SAMN19797068	Klebsiella pneumoniae	China: Xuzhou	2018-10-11	Homo sapiens	blood	NDM-1	76
GCA_019053055.1	PRJNA739673	SAMN19797050	Klebsiella pneumoniae	China: Xuzhou	2018-09-02	Homo sapiens	ascitic fluid	NDM-1	-
GCA_019053075.1	PRJNA739673	SAMN19797062	Klebsiella pneumoniae	China: Xuzhou	2018-10-02	Homo sapiens	urine	NDM-5	-
GCA_019053175.1	PRJNA739673	SAMN19797053	Klebsiella pneumoniae	China: Xuzhou	2018-09-12	Homo sapiens	sputum	NDM-1	76
GCA_019053235.1	PRJNA739673	SAMN19797024	Klebsiella pneumoniae	China: Xuzhou	2016-07-22	Homo sapiens	blood	NDM-1	2672
GCA_019053275.1	PRJNA739673	SAMN19797037	Klebsiella pneumoniae	China: Xuzhou	2018-07-13	Homo sapiens	sputum	NDM-1	76
GCA_019053315.1	PRJNA739673	SAMN19797034	Klebsiella pneumoniae	China: Xuzhou	2018-07-02	Homo sapiens	blood	NDM-5	43
GCA_019053355.1	PRJNA739673	SAMN19797042	Klebsiella pneumoniae	China: Xuzhou	2018-08-16	Homo sapiens	blood	NDM-1	20
GCA_019053395.1	PRJNA739673	SAMN19797043	Klebsiella pneumoniae	China: Xuzhou	2018-08-18	Homo sapiens	urine	NDM-1	20
GCA_019053475.1	PRJNA739673	SAMN19797030	Klebsiella pneumoniae	China: Xuzhou	2016-10-08	Homo sapiens	fester	NDM-5	11
GCA_019053515.1	PRJNA739673	SAMN19797023	Klebsiella pneumoniae	China: Xuzhou	2016-03-08	Homo sapiens	sputum	NDM-5	337
GCA_019053555.1	PRJNA739673	SAMN19797040	Klebsiella pneumoniae	China: Xuzhou	2018-08-12	Homo sapiens	sputum	NDM-1	76
GCA_019053595.1	PRJNA739673	SAMN19797028	Klebsiella pneumoniae	China: Xuzhou	2016-09-18	Homo sapiens	sputum	NDM-5	337
GCA_019053635.1	PRJNA739673	SAMN19797036	Klebsiella pneumoniae	China: Xuzhou	2018-07-10	Homo sapiens	urine	NDM-1	76
GCA_019053655.1	PRJNA739673	SAMN19797029	Klebsiella pneumoniae	China: Xuzhou	2016-08-27	Homo sapiens	sputum	NDM-5	337
GCA_019053675.1	PRJNA739673	SAMN19797033	Klebsiella pneumoniae	China: Xuzhou	2018-06-16	Homo sapiens	fester	NDM-5	36
GCA_019053695.1	PRJNA739673	SAMN19797032	Klebsiella pneumoniae	China: Xuzhou	2018-02-26	Homo sapiens	sputum	NDM-5	337
GCA_019053735.1	PRJNA739673	SAMN19797031	Klebsiella pneumoniae	China: Xuzhou	2015-09-10	Homo sapiens	sputum	NDM-5	337
GCA_019053755.1	PRJNA739673	SAMN19797027	Klebsiella pneumoniae	China: Xuzhou	2016-07-29	Homo sapiens	sputum	NDM-5	337
GCA_019053795.1	PRJNA739673	SAMN19797025	Klebsiella pneumoniae	China: Xuzhou	2016-09-04	Homo sapiens	sputum	NDM-5	337
GCA_019053815.1	PRJNA739673	SAMN19797019	Klebsiella pneumoniae	China: Xuzhou	2016-01-01	Homo sapiens	bronchial perfusate	NDM-5	337
GCA_019053835.1	PRJNA739673	SAMN19797018	Klebsiella pneumoniae	China: Xuzhou	2015-12-31	Homo sapiens	sputum	NDM-5	337
GCA_019053855.1	PRJNA739673	SAMN19797022	Klebsiella pneumoniae	China: Xuzhou	2016-01-26	Homo sapiens	mid-portion urine	NDM-5	337
GCA_019053875.1	PRJNA739673	SAMN19797016	Klebsiella pneumoniae	China: Xuzhou	2015-12-23	Homo sapiens	sputum	NDM-5	337
GCA_019053895.1	PRJNA739673	SAMN19797021	Klebsiella pneumoniae	China: Xuzhou	2016-01-16	Homo sapiens	sputum	NDM-1	20
GCA_019053915.1	PRJNA739673	SAMN19797017	Klebsiella pneumoniae	China: Xuzhou	2015-12-24	Homo sapiens	sputum	NDM-5	337
GCA_019053935.1	PRJNA739673	SAMN19797015	Klebsiella pneumoniae	China: Xuzhou	2015-10-23	Homo sapiens	blood	NDM-1	17
GCA_019053955.1	PRJNA739673	SAMN19797013	Klebsiella pneumoniae	China: Xuzhou	2015-09-19	Homo sapiens	blood	NDM-1	25
GCA_019053975.1	PRJNA739673	SAMN19797026	Klebsiella pneumoniae	China: Xuzhou	2016-07-29	Homo sapiens	urine	NDM-1	1726
GCA_019053995.1	PRJNA739673	SAMN19797014	Klebsiella pneumoniae	China: Xuzhou	2015-09-16	Homo sapiens	blood	NDM-1	25
GCA_019054015.1	PRJNA739673	SAMN19797012	Klebsiella pneumoniae	China: Xuzhou	2015-09-11	Homo sapiens		NDM-5	337
GCA_019054035.1	PRJNA739673	SAMN19797011	Klebsiella pneumoniae	China: Xuzhou	2015-09-11	Homo sapiens	sputum	NDM-5	337
GCA_019444195.1	PRJNA742859	SAMN19312573	Klebsiella pneumoniae	China:Wuhan	2020-12-28	Homo sapiens	sputum	NDM-1	11
GCA_019458505.1	PRJNA749891	SAMN20424378	Klebsiella pneumoniae	China	2021-07-27	Homo sapiens		NDM-5	485
GCA_019492045.1	PRJNA742185	SAMN19931468	Klebsiella pneumoniae	China:Kunming	2013-03-01	Homo sapiens	urine	NDM-1	395
GCA_019492095.1	PRJNA742185	SAMN19931465	Klebsiella pneumoniae	China:Kunming	2011-12-01	Homo sapiens	sputum	NDM-1	290
GCA_019492125.1	PRJNA742185	SAMN19931475	Klebsiella pneumoniae	China:Kunming	2013-05-01	Homo sapiens	sputum	NDM-1	-
GCA_019660105.1	PRJNA752009	SAMN20568198	Klebsiella pneumoniae	China	2015	Homo sapiens	sputum	NDM-1	11
GCA_019660125.1	PRJNA752009	SAMN20568192	Klebsiella pneumoniae	China	2015	Homo sapiens	urine	NDM-5	1440
GCA_019660275.1	PRJNA752009	SAMN20568191	Klebsiella pneumoniae	China	2015	Homo sapiens	blood	NDM-5	490
GCA_019660605.1	PRJNA752009	SAMN20568182	Klebsiella pneumoniae	China	2015	Homo sapiens	blood	NDM-1	17
GCA_019660735.1	PRJNA752009	SAMN20568176	Klebsiella pneumoniae	China	2015	Homo sapiens	sputum	NDM-1	1083
GCA_019660885.1	PRJNA752009	SAMN20568167	Klebsiella pneumoniae	China	2014	Homo sapiens	blood	NDM-1	76
GCA_019661105.1	PRJNA752009	SAMN20568147	Klebsiella pneumoniae	China	2013	Homo sapiens	bile	NDM-1	1
GCA_019661115.1	PRJNA752009	SAMN20568141	Klebsiella pneumoniae	China	2013	Homo sapiens	sputum	NDM-1	35
GCA_019661185.1	PRJNA752009	SAMN20568139	Klebsiella pneumoniae	China	2013	Homo sapiens	blood	NDM-1	494
GCA_019771915.1	PRJNA752009	SAMN20568212	Klebsiella pneumoniae	China	2016	Homo sapiens	sputum	NDM-1	716
GCA_019771985.1	PRJNA752009	SAMN20568156	Klebsiella pneumoniae	China	2014	Homo sapiens	urine tube tip	NDM-1	345
GCA_019793835.1	PRJNA754800	SAMN20834158	Klebsiella pneumoniae	China: Changsha	2019-04-08	Homo sapiens		NDM-1	967
GCA_019795035.1	PRJNA754801	SAMN20834159	Klebsiella pneumoniae	China: Changsha	2019-04-04	Homo sapiens		NDM-1	967
GCA_020177755.1	PRJNA713411	SAMN19981602	Klebsiella pneumoniae	China	2019		wastewater from WWTP	NDM-1	11
GCA_020177905.1	PRJNA713411	SAMN19981594	Klebsiella pneumoniae	China	2018		wastewater from WWTP	NDM-5	414
GCA_020177995.1	PRJNA713411	SAMN19981588	Klebsiella pneumoniae	China	2018		sludge from WWTP	NDM-1	11
GCA_020178015.1	PRJNA713411	SAMN19981589	Klebsiella pneumoniae	China	2018		wastewater from WWTP	NDM-5	-
GCA_020178075.1	PRJNA713411	SAMN19981586	Klebsiella pneumoniae	China	2018		wastewater from WWTP	NDM-5	2158
GCA_020178095.1	PRJNA713411	SAMN19981584	Klebsiella pneumoniae	China	2018		wastewater from WWTP	NDM-5	-
GCA_020178105.1	PRJNA713411	SAMN19981585	Klebsiella pneumoniae	China	2018		wastewater from WWTP	NDM-1	1999
GCA_020178135.1	PRJNA713411	SAMN19981583	Klebsiella pneumoniae	China	2018		sludge from WWTP	NDM-5	22
GCA_020178145.1	PRJNA713411	SAMN19981582	Klebsiella pneumoniae	China	2018		sludge from WWTP	NDM-1	-
GCA_020178195.1	PRJNA713411	SAMN19981581	Klebsiella pneumoniae	China	2018		sludge from WWTP	NDM-5	-
GCA_020178215.1	PRJNA713411	SAMN19981580	Klebsiella pneumoniae	China	2018		wastewater from WWTP	NDM-5	766
GCA_020178235.1	PRJNA713411	SAMN19981578	Klebsiella pneumoniae	China	2018		wastewater from WWTP	NDM-5	766
GCA_020178245.1	PRJNA713411	SAMN19981579	Klebsiella pneumoniae	China	2018		wastewater from WWTP	NDM-5	766
GCA_020178295.1	PRJNA713411	SAMN19981575	Klebsiella pneumoniae	China	2018		sludge from WWTP	NDM-5	766
GCA_020178315.1	PRJNA713411	SAMN19981576	Klebsiella pneumoniae	China	2018		wastewater from WWTP	NDM-1	45
GCA_020178355.1	PRJNA713411	SAMN19981574	Klebsiella pneumoniae	China	2018		wastewater from WWTP	NDM-1	11
GCA_020178395.1	PRJNA713411	SAMN19981571	Klebsiella pneumoniae	China	2018		wastewater from WWTP	NDM-1	364
GCA_020178415.1	PRJNA713411	SAMN19981570	Klebsiella pneumoniae	China	2018		wastewater from WWTP	NDM-1	11
GCA_020178495.1	PRJNA713411	SAMN19981565	Klebsiella pneumoniae	China	2018		wastewater from WWTP	NDM-1	11
GCA_020178575.1	PRJNA713411	SAMN19981562	Klebsiella pneumoniae	China	2018		sludge from WWTP	NDM-1	11
GCA_020251625.1	PRJNA766297	SAMN21841532	Klebsiella pneumoniae	China: Beijing city	2020-11-02	Homo sapiens	not collected	NDM-1	11
GCA_020292685.1	PRJNA750893	SAMN20501023	Klebsiella pneumoniae	China:Zhengzhou	2017-07/2018-07	Homo sapiens	blood	NDM-1	1731
GCA_020292695.1	PRJNA750893	SAMN20501021	Klebsiella pneumoniae	China:Zhengzhou	2017-07/2018-07	Homo sapiens	blood	NDM-1	2513
GCA_020292705.1	PRJNA750893	SAMN20501022	Klebsiella pneumoniae	China:Zhengzhou	2017-07/2018-07	Homo sapiens	sputum	NDM-1	45
GCA_020292745.1	PRJNA750893	SAMN20501019	Klebsiella pneumoniae	China:Zhengzhou	2017-07/2018-07	Homo sapiens	sputum	NDM-1	252
GCA_020292765.1	PRJNA750893	SAMN20501020	Klebsiella pneumoniae	China:Zhengzhou	2017-07/2018-07	Homo sapiens	sputum	NDM-1	252
GCA_020292785.1	PRJNA750893	SAMN20501017	Klebsiella pneumoniae	China:Chongqing	2017-07/2018-07	Homo sapiens	sputum	NDM-5	2407
GCA_020292805.1	PRJNA750893	SAMN20501016	Klebsiella pneumoniae	China:Chongqing	2017-07/2018-07	Homo sapiens	sputum	NDM-5	2407
GCA_020292815.1	PRJNA750893	SAMN20501015	Klebsiella pneumoniae	China:Chengdu	2017-07/2018-07	Homo sapiens	sputum	NDM-5	2407
GCA_020292845.1	PRJNA750893	SAMN20501014	Klebsiella pneumoniae	China:Chengdu	2017-07/2018-07	Homo sapiens	sputum	NDM-5	2407
GCA_020292865.1	PRJNA750893	SAMN20501018	Klebsiella pneumoniae	China:Zhengzhou	2017-07/2018-07	Homo sapiens	urine	NDM-1	1731
GCA_020292885.1	PRJNA750893	SAMN20501013	Klebsiella pneumoniae	China:Chengdu	2017-07/2018-07	Homo sapiens	sputum	NDM-5	2407
GCA_020292905.1	PRJNA750893	SAMN20501012	Klebsiella pneumoniae	China:Chengdu	2017-07/2018-07	Homo sapiens	sputum	NDM-5	2407
GCA_020292925.1	PRJNA750893	SAMN20501009	Klebsiella pneumoniae	China:Chengdu	2017-07/2018-07	Homo sapiens	sputum	NDM-5	2407
GCA_020292935.1	PRJNA750893	SAMN20501011	Klebsiella pneumoniae	China:Chengdu	2017-07/2018-07	Homo sapiens	blood	NDM-5	2407
GCA_020292945.1	PRJNA750893	SAMN20501010	Klebsiella pneumoniae	China:Chengdu	2017-07/2018-07	Homo sapiens	blood	NDM-5	2407
GCA_020293065.1	PRJNA750893	SAMN20501008	Klebsiella pneumoniae	China:Chengdu	2017-07/2018-07	Homo sapiens	sputum	NDM-5	2407
GCA_020293085.1	PRJNA750893	SAMN20501006	Klebsiella pneumoniae	China:Chengdu	2017-07/2018-07	Homo sapiens	bronchoalveolar lavage fluid	NDM-5	2407
GCA_020293125.1	PRJNA750893	SAMN20501004	Klebsiella pneumoniae	China:Chengdu	2017-07/2018-07	Homo sapiens	blood	NDM-5	2407
GCA_020293135.1	PRJNA750893	SAMN20501007	Klebsiella pneumoniae	China:Chengdu	2017-07/2018-07	Homo sapiens	sputum	NDM-5	2407
GCA_020293185.1	PRJNA750893	SAMN20501005	Klebsiella pneumoniae	China:Chengdu	2017-07/2018-07	Homo sapiens	sputum	NDM-5	2407
GCA_020293245.1	PRJNA750893	SAMN20501003	Klebsiella pneumoniae	China:Chengdu	2017-07/2018-07	Homo sapiens	sputum	NDM-5	2407
GCA_020293285.1	PRJNA750893	SAMN20501002	Klebsiella pneumoniae	China:Chengdu	2017-07/2018-07	Homo sapiens	blood	NDM-5	2407
GCA_020293325.1	PRJNA750893	SAMN20501001	Klebsiella pneumoniae	China:Chengdu	2017-07/2018-07	Homo sapiens	bronchoalveolar lavage fluid	NDM-5	2407
GCA_020293365.1	PRJNA750893	SAMN20501000	Klebsiella pneumoniae	China:Chengdu	2017-07/2018-07	Homo sapiens	sputum	NDM-5	2407
GCA_020293385.1	PRJNA750893	SAMN20500999	Klebsiella pneumoniae	China:Chengdu	2017-07/2018-07	Homo sapiens	blood	NDM-5	2407
GCA_020293425.1	PRJNA750893	SAMN20500997	Klebsiella pneumoniae	China:Chengdu	2017-07/2018-07	Homo sapiens	sputum	NDM-5	2407
GCA_020293435.1	PRJNA750893	SAMN20500998	Klebsiella pneumoniae	China:Chengdu	2017-07/2018-07	Homo sapiens	sputum	NDM-5	2407
GCA_020293465.1	PRJNA750893	SAMN20500996	Klebsiella pneumoniae	China:Chengdu	2017-07/2018-07	Homo sapiens	sputum	NDM-5	2407
GCA_020293485.1	PRJNA750893	SAMN20500995	Klebsiella pneumoniae	China:Chengdu	2017-07/2018-07	Homo sapiens	sputum	NDM-5	2407
GCA_020293505.1	PRJNA750893	SAMN20500994	Klebsiella pneumoniae	China:Chengdu	2017-07/2018-07	Homo sapiens	sputum	NDM-5	789
GCA_020293525.1	PRJNA750893	SAMN20500992	Klebsiella pneumoniae	China:Chengdu	2017-07/2018-07	Homo sapiens	sputum	NDM-5	789
GCA_020293535.1	PRJNA750893	SAMN20500993	Klebsiella pneumoniae	China:Chengdu	2017-07/2018-07	Homo sapiens	sputum	NDM-5	2407
GCA_020293585.1	PRJNA750893	SAMN20500991	Klebsiella pneumoniae	China:Chengdu	2017-07/2018-07	Homo sapiens	sputum	NDM-5	2407
GCA_020293605.1	PRJNA750893	SAMN20500990	Klebsiella pneumoniae	China:Chengdu	2017-07/2018-07	Homo sapiens	sputum	NDM-5	2407
GCA_020293615.1	PRJNA750893	SAMN20500988	Klebsiella pneumoniae	China:Chengdu	2017-07/2018-07	Homo sapiens	sputum	NDM-5	2407
GCA_020293645.1	PRJNA750893	SAMN20500989	Klebsiella pneumoniae	China:Chengdu	2017-07/2018-07	Homo sapiens	blood	NDM-5	2407
GCA_020293725.1	PRJNA750893	SAMN20500987	Klebsiella pneumoniae	China:Chengdu	2017-07/2018-07	Homo sapiens	sputum	NDM-5	2407
GCA_020293735.1	PRJNA750893	SAMN20500986	Klebsiella pneumoniae	China:Chengdu	2017-07/2018-07	Homo sapiens	sputum	NDM-5	2407
GCA_020293765.1	PRJNA750893	SAMN20500985	Klebsiella pneumoniae	China:Chengdu	2017-07/2018-07	Homo sapiens	sputum	NDM-5	2407
GCA_020293785.1	PRJNA750893	SAMN20500983	Klebsiella pneumoniae	China:Chengdu	2017-07/2018-07	Homo sapiens	sputum	NDM-5	2407
GCA_020293795.1	PRJNA750893	SAMN20500984	Klebsiella pneumoniae	China:Chengdu	2017-07/2018-07	Homo sapiens	sputum	NDM-5	2407
GCA_020293825.1	PRJNA750893	SAMN20500982	Klebsiella pneumoniae	China:Chengdu	2017-07/2018-07	Homo sapiens	sputum	NDM-5	2407
GCA_020293835.1	PRJNA750893	SAMN20500981	Klebsiella pneumoniae	China:Chengdu	2017-07/2018-07	Homo sapiens	sputum	NDM-5	2407
GCA_020293865.1	PRJNA750893	SAMN20500978	Klebsiella pneumoniae	China:Chengdu	2017-07/2018-07	Homo sapiens	bronchoalveolar lavage fluid	NDM-5	2407
GCA_020293875.1	PRJNA750893	SAMN20500980	Klebsiella pneumoniae	China:Chengdu	2017-07/2018-07	Homo sapiens	sputum	NDM-5	789
GCA_020293905.1	PRJNA750893	SAMN20500979	Klebsiella pneumoniae	China:Chengdu	2017-07/2018-07	Homo sapiens	bronchoalveolar lavage fluid	NDM-5	2407
GCA_020293925.1	PRJNA750893	SAMN20500974	Klebsiella pneumoniae	China:Chengdu	2017-07/2018-07	Homo sapiens	sputum	NDM-5	789
GCA_020293945.1	PRJNA750893	SAMN20500975	Klebsiella pneumoniae	China:Chengdu	2017-07/2018-07	Homo sapiens	sputum	NDM-5	35
GCA_020293955.1	PRJNA750893	SAMN20500977	Klebsiella pneumoniae	China:Chengdu	2017-07/2018-07	Homo sapiens	sputum	NDM-5	2407
GCA_020293985.1	PRJNA750893	SAMN20500976	Klebsiella pneumoniae	China:Chengdu	2017-07/2018-07	Homo sapiens	bronchoalveolar lavage fluid	NDM-5	2407
GCA_020294005.1	PRJNA750893	SAMN20500973	Klebsiella pneumoniae	China:Chengdu	2017-07/2018-07	Homo sapiens	sputum	NDM-5	2407
GCA_020294025.1	PRJNA750893	SAMN20500972	Klebsiella pneumoniae	China:Chengdu	2017-07/2018-07	Homo sapiens	sputum	NDM-5	2407
GCA_020294045.1	PRJNA750893	SAMN20500971	Klebsiella pneumoniae	China:Chengdu	2017-07/2018-07	Homo sapiens	sputum	NDM-5	2407
GCA_020294065.1	PRJNA750893	SAMN20500969	Klebsiella pneumoniae	China:Chengdu	2017-07/2018-07	Homo sapiens	bronchoalveolar lavage fluid	NDM-5	2407
GCA_020294075.1	PRJNA750893	SAMN20500968	Klebsiella pneumoniae	China:Shanghai	2017-07/2018-07	Homo sapiens	sputum	NDM-5	2407
GCA_020294085.1	PRJNA750893	SAMN20500970	Klebsiella pneumoniae	China:Chengdu	2017-07/2018-07	Homo sapiens	bronchoalveolar lavage fluid	NDM-5	2407
GCA_020294125.1	PRJNA750893	SAMN20500967	Klebsiella pneumoniae	China:Shanghai	2017-07/2018-07	Homo sapiens	sputum	NDM-1	37
GCA_020294145.1	PRJNA750893	SAMN20500966	Klebsiella pneumoniae	China:Shanghai	2017-07/2018-07	Homo sapiens	sputum	NDM-1	37
GCA_020294165.1	PRJNA750893	SAMN20500965	Klebsiella pneumoniae	China:Shanghai	2017-07/2018-07	Homo sapiens	urine	NDM-5	48
GCA_020294185.1	PRJNA750893	SAMN20500964	Klebsiella pneumoniae	China:Shanghai	2017-07/2018-07	Homo sapiens	sputum	NDM-5	48
GCA_020294195.1	PRJNA750893	SAMN20500963	Klebsiella pneumoniae	China:Shanghai	2017-07/2018-07	Homo sapiens	sputum	NDM-5	48
GCA_020294225.1	PRJNA750893	SAMN20500962	Klebsiella pneumoniae	China:Shanghai	2017-07/2018-07	Homo sapiens	sputum	NDM-1	37
GCA_020294245.1	PRJNA750893	SAMN20500961	Klebsiella pneumoniae	China:Shanghai	2017-07/2018-07	Homo sapiens	sputum	NDM-1	37
GCA_020294265.1	PRJNA750893	SAMN20500956	Klebsiella pneumoniae	China:Shanghai	2017-07/2018-07	Homo sapiens	sputum	NDM-1	3247
GCA_020294285.1	PRJNA750893	SAMN20500957	Klebsiella pneumoniae	China:Shanghai	2017-07/2018-07	Homo sapiens	sputum	NDM-5	48
GCA_020294295.1	PRJNA750893	SAMN20500960	Klebsiella pneumoniae	China:Shanghai	2017-07/2018-07	Homo sapiens	sputum	NDM-5	48
GCA_020294325.1	PRJNA750893	SAMN20500959	Klebsiella pneumoniae	China:Shanghai	2017-07/2018-07	Homo sapiens	sputum	NDM-5	48
GCA_020294345.1	PRJNA750893	SAMN20500958	Klebsiella pneumoniae	China:Shanghai	2017-07/2018-07	Homo sapiens	sputum	NDM-5	48
GCA_020294365.1	PRJNA750893	SAMN20500954	Klebsiella pneumoniae	China:Shanghai	2017-07/2018-07	Homo sapiens	sputum	NDM-1	14
GCA_020294385.1	PRJNA750893	SAMN20500955	Klebsiella pneumoniae	China:Shanghai	2017-07/2018-07	Homo sapiens	sputum	NDM-1	17
GCA_020294395.1	PRJNA750893	SAMN20500953	Klebsiella pneumoniae	China:Shanghai	2017-07/2018-07	Homo sapiens	sputum	NDM-1	14
GCA_020294425.1	PRJNA750893	SAMN20500952	Klebsiella pneumoniae	China:Shanghai	2017-07/2018-07	Homo sapiens	sputum	NDM-1	17
GCA_020294445.1	PRJNA750893	SAMN20500951	Klebsiella pneumoniae	China:Shanghai	2017-07/2018-07	Homo sapiens	sputum	NDM-1	37
GCA_020294465.1	PRJNA750893	SAMN20500947	Klebsiella pneumoniae	China:Shanghai	2017-07/2018-07	Homo sapiens	sputum	NDM-5	48
GCA_020294475.1	PRJNA750893	SAMN20500948	Klebsiella pneumoniae	China:Shanghai	2017-07/2018-07	Homo sapiens	sputum	NDM-5	48
GCA_020294505.1	PRJNA750893	SAMN20500950	Klebsiella pneumoniae	China:Shanghai	2017-07/2018-07	Homo sapiens	sputum	NDM-1	14
GCA_020294515.1	PRJNA750893	SAMN20500949	Klebsiella pneumoniae	China:Shanghai	2017-07/2018-07	Homo sapiens	sputum	NDM-1	14
GCA_020294545.1	PRJNA750893	SAMN20500946	Klebsiella pneumoniae	China:Shanghai	2017-07/2018-07	Homo sapiens	sputum	NDM-1	14
GCA_020294565.1	PRJNA750893	SAMN20500943	Klebsiella pneumoniae	China:Shanghai	2017-07/2018-07	Homo sapiens	sputum	NDM-5	48
GCA_020294585.1	PRJNA750893	SAMN20500945	Klebsiella pneumoniae	China:Shanghai	2017-07/2018-07	Homo sapiens	sputum	NDM-5	48
GCA_020294605.1	PRJNA750893	SAMN20500944	Klebsiella pneumoniae	China:Shanghai	2017-07/2018-07	Homo sapiens	sputum	NDM-1	14
GCA_020294615.1	PRJNA750893	SAMN20500942	Klebsiella pneumoniae	China:Shanghai	2017-07/2018-07	Homo sapiens	sputum	NDM-5	48
GCA_020294645.1	PRJNA750893	SAMN20500941	Klebsiella pneumoniae	China:Shanghai	2017-07/2018-07	Homo sapiens	sputum	NDM-5	48
GCA_020294655.1	PRJNA750893	SAMN20500940	Klebsiella pneumoniae	China:Shanghai	2017-07/2018-07	Homo sapiens	sputum	NDM-5	48
GCA_020294685.1	PRJNA750893	SAMN20500939	Klebsiella pneumoniae	China:Shanghai	2017-07/2018-07	Homo sapiens	sputum	NDM-1	37
GCA_020294705.1	PRJNA750893	SAMN20500937	Klebsiella pneumoniae	China:Shanghai	2017-07/2018-07	Homo sapiens	sputum	NDM-1	14
GCA_020294725.1	PRJNA750893	SAMN20500938	Klebsiella pneumoniae	China:Shanghai	2017-07/2018-07	Homo sapiens	sputum	NDM-5	48
GCA_020294745.1	PRJNA750893	SAMN20500935	Klebsiella pneumoniae	China:Shanghai	2017-07/2018-07	Homo sapiens	sputum	NDM-1	14
GCA_020294765.1	PRJNA750893	SAMN20500936	Klebsiella pneumoniae	China:Shanghai	2017-07/2018-07	Homo sapiens	sputum	NDM-1	14
GCA_020294785.1	PRJNA750893	SAMN20500934	Klebsiella pneumoniae	China:Shanghai	2017-07/2018-07	Homo sapiens	sputum	NDM-1	14
GCA_020294805.1	PRJNA750893	SAMN20500933	Klebsiella pneumoniae	China:Shanghai	2017-07/2018-07	Homo sapiens	sputum	NDM-1	15
GCA_020294845.1	PRJNA750893	SAMN20500931	Klebsiella pneumoniae	China:Shanghai	2017-07/2018-07	Homo sapiens	sputum	NDM-1	278
GCA_020294855.1	PRJNA750893	SAMN20500930	Klebsiella pneumoniae	China:Shanghai	2017-07/2018-07	Homo sapiens	sputum	NDM-1	278
GCA_020294885.1	PRJNA750893	SAMN20500929	Klebsiella pneumoniae	China:Shanghai	2017-07/2018-07	Homo sapiens	sputum	NDM-1	551
GCA_020294905.1	PRJNA750893	SAMN20500928	Klebsiella pneumoniae	China:Zhengzhou	2017-07/2018-07	Homo sapiens	sputum	NDM-1	37
GCA_020294925.1	PRJNA750893	SAMN20500926	Klebsiella pneumoniae	China:Zhengzhou	2017-07/2018-07	Homo sapiens	sputum	NDM-1	292
GCA_020294935.1	PRJNA750893	SAMN20500925	Klebsiella pneumoniae	China:Zhengzhou	2017-07/2018-07	Homo sapiens	sputum	NDM-1	292
GCA_020294945.1	PRJNA750893	SAMN20500927	Klebsiella pneumoniae	China:Zhengzhou	2017-07/2018-07	Homo sapiens	blood	NDM-5	1140
GCA_020294985.1	PRJNA750893	SAMN20500924	Klebsiella pneumoniae	China:Zhengzhou	2017-07/2018-07	Homo sapiens	sputum	NDM-5	1140
GCA_020295005.1	PRJNA750893	SAMN20500922	Klebsiella pneumoniae	China:Zhengzhou	2017-07/2018-07	Homo sapiens	sputum	NDM-1	45
GCA_020295025.1	PRJNA750893	SAMN20500923	Klebsiella pneumoniae	China:Zhengzhou	2017-07/2018-07	Homo sapiens	blood	NDM-1	45
GCA_020295045.1	PRJNA750893	SAMN20500919	Klebsiella pneumoniae	China:Zhengzhou	2017-07/2018-07	Homo sapiens	sputum	NDM-5	782
GCA_020295085.1	PRJNA750893	SAMN20500917	Klebsiella pneumoniae	China:Shanghai	2017-07/2018-07	Homo sapiens	sputum	NDM-1	278
GCA_020295105.1	PRJNA750893	SAMN20500921	Klebsiella pneumoniae	China:Zhengzhou	2017-07/2018-07	Homo sapiens	sputum	NDM-1	45
GCA_020297625.1	PRJNA750893	SAMN20500918	Klebsiella pneumoniae	China:Shanghai	2017-07/2018-07	Homo sapiens	sputum	NDM-1	107
GCA_020297645.1	PRJNA750893	SAMN20500916	Klebsiella pneumoniae	China:Shanghai	2017-07/2018-07	Homo sapiens	sputum	NDM-5	48
GCA_020297665.1	PRJNA750893	SAMN20500915	Klebsiella pneumoniae	China:Shanghai	2017-07/2018-07	Homo sapiens	sputum	NDM-1	37
GCA_020297675.1	PRJNA750893	SAMN20500914	Klebsiella pneumoniae	China:Shanghai	2017-07/2018-07	Homo sapiens	sputum	NDM-5	48
GCA_020297705.1	PRJNA750893	SAMN20500913	Klebsiella pneumoniae	China:Nanchang	2017-07/2018-07	Homo sapiens	blood	NDM-1	76
GCA_020459305.1	PRJNA662701	SAMN21211508	Klebsiella pneumoniae	China: Zhengzhou	2018-05-31	Homo sapiens	sputum	NDM-1	1383
GCA_020477095.1	PRJNA612328	SAMN15754250	Klebsiella pneumoniae	China: Beijing	2019	Homo sapiens		NDM-1	2558
GCA_020481645.1	PRJNA612328	SAMN15754084	Klebsiella pneumoniae	China: Fujian	2019	Homo sapiens		NDM-1	2660
GCA_020481705.1	PRJNA612328	SAMN15754083	Klebsiella pneumoniae	China: Fujian	2019	Homo sapiens		NDM-5	280
GCA_020520225.1	PRJNA766492	SAMN21849102	Klebsiella pneumoniae	China: Hangzhou	2020-05-20	Homo sapiens		NDM-5	11
GCA_020535145.1	PRJNA540114	SAMN21156845	Klebsiella pneumoniae	China	2018-11-30	Homo sapiens	blood	NDM-1	2667
GCA_020990405.1	PRJNA780392	SAMN23139350	Klebsiella pneumoniae	China: Shandong Province	2016-06-01	housefly		NDM-1	37
GCA_021389995.1	PRJNA787439	SAMN23803106	Klebsiella pneumoniae	China:Luzhou	2019-05-22	Homo sapiens	sputum	NDM-5	2407
GCA_021390015.1	PRJNA787439	SAMN23803102	Klebsiella pneumoniae	China:Luzhou	2020-12-14	Homo sapiens	sputum	NDM-5	35
GCA_021395615.1	PRJNA685900	SAMN24529878	Klebsiella pneumoniae	China:Zhejiang	2018	cat	abscess	NDM-5	11
GCA_021397585.1	PRJNA553055	SAMN24255899	Klebsiella pneumoniae	China: Hangzhou	2017-12-14	Homo sapiens	Cerebral spinal fluid	NDM-1	15
GCA_021398155.1	PRJNA792451	SAMN24425642	Klebsiella pneumoniae	China:Shandong province	2019-02-28	Homo sapiens	sputum	NDM-1	11
GCA_021415165.1	PRJNA760898	SAMN21237605	Klebsiella pneumoniae	China	2018-12-01	Homo sapiens	Neurology	NDM-1	11
GCA_021441845.1	PRJNA792880	SAMN24469448	Klebsiella pneumoniae	China: Zhejiang	2021-04-10	Homo sapiens	blood	NDM-1	25
GCA_021456045.1	PRJNA784329	SAMN23498049	Klebsiella pneumoniae	China:Beijing	2019-08-07	Homo sapiens	blood	NDM-5	25
GCA_021456305.1	PRJNA784329	SAMN23498032	Klebsiella pneumoniae	China:Beijing	2019-02-23	Homo sapiens	blood	NDM-5	-
GCA_021456595.1	PRJNA784329	SAMN23498009	Klebsiella pneumoniae	China:Beijing	2018-11-05	Homo sapiens	blood	NDM-5	-
GCA_021456785.1	PRJNA784329	SAMN23497998	Klebsiella pneumoniae	China:Beijing	2018-09-08	Homo sapiens	blood	NDM-1	37
GCA_021456885.1	PRJNA784329	SAMN23497994	Klebsiella pneumoniae	China:Beijing	2018-08-23	Homo sapiens	blood	NDM-5	22
GCA_021456945.1	PRJNA784329	SAMN23497993	Klebsiella pneumoniae	China:Beijing	2018-08-21	Homo sapiens	blood	NDM-5	11
GCA_021456965.1	PRJNA784329	SAMN23497991	Klebsiella pneumoniae	China:Beijing	2018-08-05	Homo sapiens	blood	NDM-5	11
GCA_021457165.1	PRJNA784329	SAMN23497979	Klebsiella pneumoniae	China:Beijing	2018-06-20	Homo sapiens	blood	NDM-5	-
GCA_021457405.1	PRJNA784329	SAMN23497966	Klebsiella pneumoniae	China:Beijing	2018-04-26	Homo sapiens	blood	NDM-5	22
GCA_021457565.1	PRJNA784329	SAMN23497964	Klebsiella pneumoniae	China:Beijing	2018-04-13	Homo sapiens	blood	NDM-5	11
GCA_021457585.1	PRJNA784329	SAMN23497963	Klebsiella pneumoniae	China:Beijing	2018-04-11	Homo sapiens	blood	NDM-5	22
GCA_021457685.1	PRJNA784329	SAMN23497956	Klebsiella pneumoniae	China:Beijing	2018-03-07	Homo sapiens	blood	NDM-5	11
GCA_021457705.1	PRJNA784329	SAMN23497957	Klebsiella pneumoniae	China:Beijing	2018-03-16	Homo sapiens	blood	NDM-5	22
GCA_021457865.1	PRJNA784329	SAMN23497949	Klebsiella pneumoniae	China:Beijing	2018-01-10	Homo sapiens	blood	NDM-5	520
GCA_021458245.1	PRJNA784329	SAMN23497928	Klebsiella pneumoniae	China:Beijing	2017-08-04	Homo sapiens	blood	NDM-1	45
GCA_021458315.1	PRJNA784329	SAMN23497925	Klebsiella pneumoniae	China:Beijing	2017-07-30	Homo sapiens	blood	NDM-1	45
GCA_021458415.1	PRJNA784329	SAMN23497920	Klebsiella pneumoniae	China:Beijing	2017-06-09	Homo sapiens	blood	NDM-5	11
GCA_021458465.1	PRJNA784329	SAMN23497918	Klebsiella pneumoniae	China:Beijing	2017-05-30	Homo sapiens	blood	NDM-5	11
GCA_021458565.1	PRJNA784329	SAMN23497913	Klebsiella pneumoniae	China:Beijing	2017-03-14	Homo sapiens	blood	NDM-5	-
GCA_021516455.1	PRJNA785065	SAMN23526217	Klebsiella pneumoniae	China:Beijing	2019-08-07	Homo sapiens	blood	NDM-5	25
GCA_021516925.1	PRJNA785065	SAMN23526200	Klebsiella pneumoniae	China:Beijing	2019-02-23	Homo sapiens	blood	NDM-5	-
GCA_021517335.1	PRJNA785065	SAMN23526177	Klebsiella pneumoniae	China:Beijing	2018-11-05	Homo sapiens	blood	NDM-5	-
GCA_021517785.1	PRJNA785065	SAMN23526166	Klebsiella pneumoniae	China:Beijing	2018-09-08	Homo sapiens	blood	NDM-1	37
GCA_021517975.1	PRJNA785065	SAMN23526162	Klebsiella pneumoniae	China:Beijing	2018-08-23	Homo sapiens	blood	NDM-5	22
GCA_021517985.1	PRJNA785065	SAMN23526161	Klebsiella pneumoniae	China:Beijing	2018-08-21	Homo sapiens	blood	NDM-5	11
GCA_021518115.1	PRJNA785065	SAMN23526159	Klebsiella pneumoniae	China:Beijing	2018-08-05	Homo sapiens	blood	NDM-5	11
GCA_021518505.1	PRJNA785065	SAMN23526147	Klebsiella pneumoniae	China:Beijing	2018-06-20	Homo sapiens	blood	NDM-5	-
GCA_021518895.1	PRJNA785065	SAMN23526134	Klebsiella pneumoniae	China:Beijing	2018-04-26	Homo sapiens	blood	NDM-5	22
GCA_021518955.1	PRJNA785065	SAMN23526132	Klebsiella pneumoniae	China:Beijing	2018-04-13	Homo sapiens	blood	NDM-5	11
GCA_021519015.1	PRJNA785065	SAMN23526131	Klebsiella pneumoniae	China:Beijing	2018-04-11	Homo sapiens	blood	NDM-5	22
GCA_021519075.1	PRJNA785065	SAMN23526125	Klebsiella pneumoniae	China:Beijing	2018-03-16	Homo sapiens	blood	NDM-5	22
GCA_021519135.1	PRJNA785065	SAMN23526124	Klebsiella pneumoniae	China:Beijing	2018-03-07	Homo sapiens	blood	NDM-5	11
GCA_021519315.1	PRJNA785065	SAMN23526117	Klebsiella pneumoniae	China:Beijing	2018-01-10	Homo sapiens	blood	NDM-5	520
GCA_021520075.1	PRJNA785065	SAMN23526203	Klebsiella pneumoniae	China:Beijing	2019-03-13	Homo sapiens	blood	NDM-5	-
GCA_021520175.1	PRJNA785065	SAMN23526197	Klebsiella pneumoniae	China:Beijing	2019-01-28	Homo sapiens	blood	NDM-1	45
GCA_021520195.1	PRJNA785065	SAMN23526198	Klebsiella pneumoniae	China:Beijing	2019-02-10	Homo sapiens	blood	NDM-1	45
GCA_021520215.1	PRJNA785065	SAMN23526183	Klebsiella pneumoniae	China:Beijing	2018-11-17	Homo sapiens	blood	NDM-1	-
GCA_021520235.1	PRJNA785065	SAMN23526194	Klebsiella pneumoniae	China:Beijing	2019-01-11	Homo sapiens	blood	NDM-5	-
GCA_021520615.1	PRJNA785065	SAMN23526127	Klebsiella pneumoniae	China:Beijing	2018-03-23	Homo sapiens	blood	NDM-1	2807
GCA_021520915.1	PRJNA785065	SAMN23526096	Klebsiella pneumoniae	China:Beijing	2017-08-04	Homo sapiens	blood	NDM-1	45
GCA_021520955.1	PRJNA785065	SAMN23526093	Klebsiella pneumoniae	China:Beijing	2017-07-30	Homo sapiens	blood	NDM-1	45
GCA_021521095.1	PRJNA785065	SAMN23526088	Klebsiella pneumoniae	China:Beijing	2017-06-09	Homo sapiens	blood	NDM-5	11
GCA_021521105.1	PRJNA785065	SAMN23526086	Klebsiella pneumoniae	China:Beijing	2017-05-30	Homo sapiens	blood	NDM-5	11
GCA_021521185.1	PRJNA785065	SAMN23526081	Klebsiella pneumoniae	China:Beijing	2017-03-14	Homo sapiens	blood	NDM-5	-
GCA_021726705.1	PRJNA789397	SAMN24108738	Klebsiella pneumoniae	China: Jinhua	2020	Homo sapiens	blood	NDM-1	-
GCA_021727735.1	PRJNA789397	SAMN24108687	Klebsiella pneumoniae	China: Jinhua	2017	Homo sapiens	urine	NDM-5	16
GCA_021814785.1	PRJNA614638	SAMN14437607	Klebsiella pneumoniae	China: Shandong	2017-07-01	Homo sapiens	feces	NDM-1	11
GCA_021814945.1	PRJNA614638	SAMN14437609	Klebsiella pneumoniae	China: Shandong	2017-07-01	Homo sapiens	feces	NDM-5	485
GCA_021899115.1	PRJNA769451	SAMN22136663	Klebsiella pneumoniae	China:Shandong province	2019-02-15	Homo sapiens	sputum	NDM-1	11
GCA_021899135.1	PRJNA769451	SAMN22136664	Klebsiella pneumoniae	China:Shandong province	2019-02-28	Homo sapiens	sputum	NDM-1	11
GCA_021899195.1	PRJNA769451	SAMN22136667	Klebsiella pneumoniae	China:Shandong province	2019-03-06	Homo sapiens	sputum or bronchoalveolar lavage fluid	NDM-1	11
GCA_021899215.1	PRJNA769451	SAMN22136669	Klebsiella pneumoniae	China:Shandong province	2019-03-16	Homo sapiens	sputum	NDM-1	11
GCA_021899235.1	PRJNA769451	SAMN22136668	Klebsiella pneumoniae	China:Shandong province	2019-03-12	Homo sapiens	urine	NDM-1	11
GCA_021899395.1	PRJNA769451	SAMN22136677	Klebsiella pneumoniae	China:Shandong province	2019-06-09	Homo sapiens	pus	NDM-1	-
GCA_021899635.1	PRJNA769451	SAMN22136684	Klebsiella pneumoniae	China:Shandong province	2019-10-06	Homo sapiens	urine	NDM-5	101
GCA_021899695.1	PRJNA769451	SAMN22136688	Klebsiella pneumoniae	China:Shandong province	2019-11-18	Homo sapiens	sputum	NDM-1	24
GCA_021899835.1	PRJNA769451	SAMN22136646	Klebsiella pneumoniae	China:Shandong province	2018-03-26	Homo sapiens	sputum	NDM-1	528
GCA_021899955.1	PRJNA769451	SAMN22136697	Klebsiella pneumoniae	China:Shandong province	2020-08-10	Homo sapiens	blood	NDM-1	307
GCA_021900035.1	PRJNA769451	SAMN22136649	Klebsiella pneumoniae	China:Shandong province	2018-06-10	Homo sapiens	urine	NDM-5	258
GCA_021942045.1	PRJNA690196	SAMN19291395	Klebsiella pneumoniae	China: Beijing	2020-06-01	Homo sapiens	balf	NDM-5	656
GCA_021951225.1	PRJNA658369	SAMN19016128	Klebsiella pneumoniae	China	2018	Homo sapiens	blood	NDM-1	199
GCA_021953785.1	PRJNA658369	SAMN19016090	Klebsiella pneumoniae	China	2017	Homo sapiens	wound	NDM-1	-
GCA_021953805.1	PRJNA658369	SAMN19016091	Klebsiella pneumoniae	China	2017	Homo sapiens	respiratory	NDM-1	-
GCA_021954485.1	PRJNA658369	SAMN19016094	Klebsiella pneumoniae	China	2017	Homo sapiens	urine	NDM-1	34
GCA_021956445.1	PRJNA658369	SAMN19015930	Klebsiella pneumoniae	China	2017	Homo sapiens	urine	NDM-5	11
GCA_021958265.1	PRJNA658369	SAMN19016301	Klebsiella pneumoniae	China	2018	Homo sapiens	Non-wound abdominal	NDM-5	147
GCA_021958525.1	PRJNA658369	SAMN19016310	Klebsiella pneumoniae	China	2018	Homo sapiens	Non-wound abdominal	NDM-1	-
GCA_021961405.1	PRJNA658369	SAMN19015847	Klebsiella pneumoniae	China	2017	Homo sapiens	urine	NDM-5	11
GCA_021961465.1	PRJNA658369	SAMN19016004	Klebsiella pneumoniae	China	2018	Homo sapiens	Non-wound abdominal	NDM-1	147
GCA_021962295.1	PRJNA658369	SAMN19016041	Klebsiella pneumoniae	China	2018	Homo sapiens	respiratory	NDM-1	1798
GCA_021966555.1	PRJNA658369	SAMN19016214	Klebsiella pneumoniae	China	2018	Homo sapiens	respiratory	NDM-1	11
GCA_022019935.1	PRJNA690196	SAMN17245925	Klebsiella pneumoniae	China: Beijing	2019-06-01	Homo sapiens	balf	NDM-5	65
GCA_022019955.1	PRJNA690196	SAMN17245927	Klebsiella pneumoniae	China: Beijing	2019-06-01	Homo sapiens	drainage fluid	NDM-5	65
GCA_022019995.1	PRJNA690196	SAMN17245926	Klebsiella pneumoniae	China: Beijing	2019-06-01	Homo sapiens	sputum	NDM-5	65
GCA_022059905.1	PRJNA802323	SAMN25529517	Klebsiella pneumoniae	China:Hangzhou	2021-05-11	Homo sapiens		NDM-1	11
GCA_022213405.2	PRJNA803812	SAMN25688211	Klebsiella pneumoniae	China:Hangzhou	2021-06-11	Homo sapiens		NDM-1	11
GCA_022213425.1	PRJNA801716	SAMN25378372	Klebsiella pneumoniae	China	2019-08-01	Homo sapiens	blood	NDM-1	23
GCA_022261495.1	PRJNA508760	SAMN10527481	Klebsiella pneumoniae	China: Beijing, Peking University People's Hospital	2016-09-24	Homo sapiens	urine	NDM-1	34
GCA_022261615.1	PRJNA508760	SAMN10527480	Klebsiella pneumoniae	China: Beijing, Peking University People's Hospital	2016-09-23	Homo sapiens	rectal swab	NDM-1	182
GCA_022261995.1	PRJNA508760	SAMN10527470	Klebsiella pneumoniae	China: Beijing, Peking University People's Hospital	2016-08-04	Homo sapiens	rectal swab	NDM-1	-
GCA_022453565.1	PRJNA808803	SAMN26106931	Klebsiella pneumoniae	China:Hangzhou	2021-07-17	Homo sapiens	stool	NDM-5	17
GCA_022453645.1	PRJNA808853	SAMN26116602	Klebsiella pneumoniae	China:Hangzhou	2017-07-11	Homo sapiens	urine	NDM-1	11
GCA_022539425.1	PRJNA810945	SAMN26292662	Klebsiella pneumoniae	China:Taizhou	2019-12-31	Homo sapiens	Sputum specimen	NDM-1	1
GCA_022554415.1	PRJNA801358	SAMN25343322	Klebsiella pneumoniae	China	2021-04-19	Homo sapiens	Respiratory swab	NDM-1	15
GCA_022592735.1	PRJNA796694	SAMN24907213	Klebsiella pneumoniae	China:Luzhou	2021-07-25	Homo sapiens	blood	NDM-1	464
GCA_022649725.1	PRJNA353728	SAMN09688152	Klebsiella pneumoniae	China: Chengdu, Sichuan	2018	Homo sapiens		NDM-5	11
GCA_022850085.1	PRJNA778807	SAMN22998830	Klebsiella pneumoniae	China: Jiangsu	2014	Homo sapiens		NDM-1	23
GCA_022850645.1	PRJNA778807	SAMN22998804	Klebsiella pneumoniae	China: Zhejiang	2017	Homo sapiens		NDM-5	659
GCA_022852355.1	PRJNA778807	SAMN22998719	Klebsiella pneumoniae	China: Guangdong	2016	Homo sapiens		NDM-1	1213
GCA_022853825.1	PRJNA778807	SAMN22998644	Klebsiella pneumoniae	China: Liaoning	2019	Homo sapiens		NDM-1	107
GCA_022854165.1	PRJNA778807	SAMN22998627	Klebsiella pneumoniae	China: Shandong	2019	Homo sapiens		NDM-1	668
GCA_022854385.1	PRJNA778807	SAMN22998614	Klebsiella pneumoniae	China: Gansu	2018	Homo sapiens		NDM-1	11
GCA_022854625.1	PRJNA778807	SAMN22998604	Klebsiella pneumoniae	China: Zhejiang	2019	Homo sapiens		NDM-5	611
GCA_022854705.1	PRJNA778807	SAMN22998600	Klebsiella pneumoniae	China: Zhejiang	2019	Homo sapiens		NDM-5	485
GCA_022855245.1	PRJNA778807	SAMN22998573	Klebsiella pneumoniae	China: Shandong	2019	Homo sapiens		NDM-1	2601
GCA_022855315.1	PRJNA778807	SAMN22998569	Klebsiella pneumoniae	China: Zhejiang	2019	Homo sapiens		NDM-5	2035
GCA_022855865.1	PRJNA778807	SAMN22998543	Klebsiella pneumoniae	China: Anhui	2019	Homo sapiens		NDM-5	-
GCA_022855905.1	PRJNA778807	SAMN22998540	Klebsiella pneumoniae	China: Hubei	2019	Homo sapiens		NDM-5	1
GCA_022855925.1	PRJNA778807	SAMN22998538	Klebsiella pneumoniae	China: Anhui	2019	Homo sapiens		NDM-1	622
GCA_022855945.1	PRJNA778807	SAMN22998539	Klebsiella pneumoniae	China: Hubei	2019	Homo sapiens		NDM-5	-
GCA_022855985.1	PRJNA778807	SAMN22998536	Klebsiella pneumoniae	China: Anhui	2019	Homo sapiens		NDM-1	327
GCA_022856125.1	PRJNA778807	SAMN22998527	Klebsiella pneumoniae	China: Zhejiang	2019	Homo sapiens		NDM-1	23
GCA_022856945.1	PRJNA778807	SAMN22998488	Klebsiella pneumoniae	China: Anhui	2019	Homo sapiens		NDM-1	2672
GCA_022856975.1	PRJNA778807	SAMN22998487	Klebsiella pneumoniae	China: Anhui	2019	Homo sapiens		NDM-1	2672
GCA_022857225.1	PRJNA778807	SAMN23224935	Klebsiella pneumoniae	China: Guangdong	2015	Homo sapiens		NDM-1	334
GCA_022857265.1	PRJNA778807	SAMN23224932	Klebsiella pneumoniae	China: Guangdong	2014	Homo sapiens		NDM-1	219
GCA_022857375.1	PRJNA778807	SAMN23224925	Klebsiella pneumoniae	China: Zhejiang	2019	Homo sapiens		NDM-5	1
GCA_022858045.1	PRJNA778807	SAMN23224890	Klebsiella pneumoniae	China: Zhejiang	2019	Homo sapiens		NDM-1	17
GCA_022858125.1	PRJNA778807	SAMN23224889	Klebsiella pneumoniae	China: Shandong	2019	Homo sapiens		NDM-1	2407
GCA_022858185.1	PRJNA778807	SAMN23224886	Klebsiella pneumoniae	China: Hubei	2019	Homo sapiens		NDM-1	726
GCA_022858255.1	PRJNA778807	SAMN23224881	Klebsiella pneumoniae	China: Anhui	2019	Homo sapiens		NDM-1	196
GCA_022859645.1	PRJNA778807	SAMN23224813	Klebsiella pneumoniae	China: Zhejiang	2019	Homo sapiens		NDM-1	152
GCA_022860025.1	PRJNA778807	SAMN23224797	Klebsiella pneumoniae	China: Anhui	2018	Homo sapiens		NDM-5	-
GCA_022860065.1	PRJNA778807	SAMN23224791	Klebsiella pneumoniae	China: Shanxi	2018	Homo sapiens		NDM-1	11
GCA_022860575.1	PRJNA778807	SAMN23224767	Klebsiella pneumoniae	China: Zhejiang	2018	Homo sapiens		NDM-1	25
GCA_022860875.1	PRJNA778807	SAMN23224751	Klebsiella pneumoniae	China: Zhejiang	2018	Homo sapiens		NDM-5	1189
GCA_022860905.1	PRJNA778807	SAMN23224752	Klebsiella pneumoniae	China: Zhejiang	2018	Homo sapiens		NDM-1	70
GCA_022860925.1	PRJNA778807	SAMN23224749	Klebsiella pneumoniae	China: Zhejiang	2018	Homo sapiens		NDM-5	147
GCA_022861205.1	PRJNA778807	SAMN23224736	Klebsiella pneumoniae	China: Shandong	2018	Homo sapiens		NDM-5	20
GCA_022861265.1	PRJNA778807	SAMN23224732	Klebsiella pneumoniae	China: Zhejiang	2018	Homo sapiens		NDM-5	15
GCA_022862265.1	PRJNA778807	SAMN23224682	Klebsiella pneumoniae	China: Zhejiang	2018	Homo sapiens		NDM-1	1660
GCA_022864095.1	PRJNA778807	SAMN23224589	Klebsiella pneumoniae	China: Zhejiang	2018	Homo sapiens		NDM-5	412
GCA_022864405.1	PRJNA778807	SAMN23224575	Klebsiella pneumoniae	China: Anhui	2017	Homo sapiens		NDM-5	1128
GCA_022864425.1	PRJNA778807	SAMN23224574	Klebsiella pneumoniae	China: Anhui	2017	Homo sapiens		NDM-5	1128
GCA_022864475.1	PRJNA778807	SAMN23224572	Klebsiella pneumoniae	China: Henan	2017	Homo sapiens		NDM-1	15
GCA_022864705.1	PRJNA778807	SAMN23224561	Klebsiella pneumoniae	China: Shandong	2017	Homo sapiens		NDM-1	1322
GCA_022864745.1	PRJNA778807	SAMN23224555	Klebsiella pneumoniae	China: Shandong	2017	Homo sapiens		NDM-1	432
GCA_022864785.1	PRJNA778807	SAMN23224556	Klebsiella pneumoniae	China: Zhejiang	2017	Homo sapiens		NDM-1	3216
GCA_022870805.1	PRJNA779558	SAMN23040606	Klebsiella pneumoniae	China	2021-04-02		laboratory	NDM-1	11
GCA_022996005.1	PRJNA720499	SAMN18652381	Klebsiella pneumoniae	China	2019-08-01		well water	NDM-1	-
GCA_022996645.1	PRJNA720499	SAMN18652385	Klebsiella pneumoniae	China	2019-08-01		well water	NDM-5	-
GCA_022996665.1	PRJNA720499	SAMN18652386	Klebsiella pneumoniae	China	2019-08-01		well water	NDM-5	-
GCA_022997885.1	PRJNA720499	SAMN18652384	Klebsiella pneumoniae	China	2019-08-01		animal feces	NDM-5	147
GCA_023000945.1	PRJNA720499	SAMN18652383	Klebsiella pneumoniae	China	2019-08-01		well water	NDM-5	-
GCA_023005985.1	PRJNA720499	SAMN18652382	Klebsiella pneumoniae	China	2019-08-01		well water	NDM-5	766
GCA_023025805.1	PRJNA692086	SAMN23040723	Klebsiella pneumoniae	China	2018-08-21	Homo sapiens	bloodstream specimen	NDM-1	20
GCA_023093995.1	PRJNA827194	SAMN27606095	Klebsiella pneumoniae	China:Zhuhai	2021-12-20	Homo sapiens	sputum	NDM-1	37
GCA_023243315.1	PRJNA826982	SAMN27615736	Klebsiella pneumoniae	China: Taizhou City, Jiangsu Province	2017-06-01	poultry	stool	NDM-5	37
GCA_023244045.1	PRJNA826982	SAMN27615695	Klebsiella pneumoniae	China: Nanping City, Fujian Province	2017-07-01		sewage	NDM-5	37
GCA_023272985.1	PRJNA832055	SAMN27863125	Klebsiella pneumoniae	China:Huizhou	2013-06-06	Homo sapiens	urine	NDM-1	11
GCA_023273005.1	PRJNA832055	SAMN27863124	Klebsiella pneumoniae	China:Huizhou	2013-06-06	Homo sapiens	urine	NDM-1	11
GCA_023273025.1	PRJNA832055	SAMN27863123	Klebsiella pneumoniae	China:Huizhou	2015-01-22	Homo sapiens	urine	NDM-1	147
GCA_023273085.1	PRJNA832055	SAMN27863119	Klebsiella pneumoniae	China:Huizhou	2014-12-03	Homo sapiens	wound	NDM-1	147
GCA_023273165.1	PRJNA832055	SAMN27863115	Klebsiella pneumoniae	China:Huizhou	2013-12-25	Homo sapiens	sputum	NDM-1	11
GCA_023273185.1	PRJNA832055	SAMN27863114	Klebsiella pneumoniae	China:Huizhou	2014-12-03	Homo sapiens	sputum	NDM-1	17
GCA_023273205.1	PRJNA832055	SAMN27863113	Klebsiella pneumoniae	China:Huizhou	2014-12-03	Homo sapiens	sputum	NDM-1	17
GCA_023273215.1	PRJNA832055	SAMN27863112	Klebsiella pneumoniae	China:Huizhou	2014-12-03	Homo sapiens	sputum	NDM-1	17
GCA_023273245.1	PRJNA832055	SAMN27863111	Klebsiella pneumoniae	China:Huizhou	2013-12-25	Homo sapiens	sputum	NDM-1	34
GCA_023273285.1	PRJNA832055	SAMN27863110	Klebsiella pneumoniae	China:Huizhou	2017-11-27	Homo sapiens	blood	NDM-1	45
GCA_023273325.1	PRJNA832055	SAMN27863106	Klebsiella pneumoniae	China:Huizhou	2014-03-07	Homo sapiens	blood	NDM-1	48
GCA_023291425.1	PRJNA832055	SAMN27863109	Klebsiella pneumoniae	China:Huizhou	2013-12-25	Homo sapiens	blood	NDM-1	34
GCA_023291435.1	PRJNA832055	SAMN27863118	Klebsiella pneumoniae	China:Huizhou	2016-06-06	Homo sapiens	wound	NDM-1	392
GCA_023291455.1	PRJNA832055	SAMN27863122	Klebsiella pneumoniae	China:Huizhou	2017-08-16	Homo sapiens	urine	NDM-1	1040
GCA_023373545.1	PRJNA756129	SAMN20856063	Klebsiella pneumoniae	China:Shanghai,Hangzhou,Zhejiang Province	2019-07-01	Homo sapiens		NDM-5	-
GCA_023373565.1	PRJNA756155	SAMN20856570	Klebsiella pneumoniae	China:Hangzhou,Zhejiang Province	2020-12-01	Homo sapiens		NDM-1	-
GCA_023573585.1	PRJNA839226	SAMN28515229	Klebsiella pneumoniae	China: Hebei	2020-08-27		hospital	NDM-1	23
GCA_023700665.1	PRJNA826970	SAMN27593776	Klebsiella pneumoniae	China:69 Yongding Road, Haidian District, Beijing	2022-01-19	Homo sapiens	urine	NDM-1	414
GCA_023756885.1	PRJNA831908	SAMN28929548	Klebsiella pneumoniae	China:Hubei	2020-12-01	Homo sapiens	catheter	NDM-1	414
GCA_023757565.1	PRJNA768311	SAMN22027494	Klebsiella pneumoniae	China: Taizhou	2016	Homo sapiens	urine	NDM-1	1
GCA_023887825.1	PRJNA839691	SAMN28546391	Klebsiella pneumoniae	China: Chengdu, Sichuan	2020-12-01		surface	NDM-1	11
GCA_023888125.1	PRJNA839691	SAMN28546373	Klebsiella pneumoniae	China: Chengdu, Sichuan	2020-11-23	Homo sapiens	rectal swab	NDM-1	307
GCA_023889205.1	PRJNA839691	SAMN28546313	Klebsiella pneumoniae	China: Chengdu, Sichuan	2020-10-09		surface	NDM-1	307
GCA_023890825.1	PRJNA839691	SAMN28546312	Klebsiella pneumoniae	China: Chengdu, Sichuan	2020-10-09		surface	NDM-1	307
GCA_023892855.1	PRJNA839691	SAMN28546259	Klebsiella pneumoniae	China: Chengdu, Sichuan	2020-08-10	Homo sapiens	rectal swab	NDM-5	37
GCA_023892905.1	PRJNA839691	SAMN28546253	Klebsiella pneumoniae	China: Chengdu, Sichuan	2020-11-24	Homo sapiens	secretion	NDM-1	11
GCA_023893045.1	PRJNA839691	SAMN28546288	Klebsiella pneumoniae	China: Chengdu, Sichuan	2020-11-30	Homo sapiens	rectal swab	NDM-1	11
GCA_023893095.1	PRJNA839691	SAMN28546284	Klebsiella pneumoniae	China: Chengdu, Sichuan	2020-11-23	Homo sapiens	rectal swab	NDM-1	11
GCA_023893455.1	PRJNA839691	SAMN28546267	Klebsiella pneumoniae	China: Chengdu, Sichuan	2020-09-08	Homo sapiens	rectal swab	NDM-5	22
GCA_023977275.1	PRJNA847410	SAMN28933989	Klebsiella pneumoniae	China: Chengdu, Sichuan	2017-12-13	Homo sapiens	blood	NDM-1	17
GCA_023977295.1	PRJNA847410	SAMN28934002	Klebsiella pneumoniae	China: Chengdu, Sichuan	2018-12-24	Homo sapiens	blood	NDM-5	789
GCA_023977315.1	PRJNA847410	SAMN28934003	Klebsiella pneumoniae	China: Chengdu, Sichuan	2018-12-28	Homo sapiens	tracheal intubation	NDM-5	789
GCA_023977335.1	PRJNA847410	SAMN28934007	Klebsiella pneumoniae	China: Chengdu, Sichuan	2019-12-11	Homo sapiens	sputum	NDM-5	-
GCA_023977355.1	PRJNA847410	SAMN28934008	Klebsiella pneumoniae	China: Chengdu, Sichuan	2019-12-15	Homo sapiens	sputum	NDM-5	789
GCA_023977375.1	PRJNA847410	SAMN28933991	Klebsiella pneumoniae	China: Chengdu, Sichuan	2018-02-25	Homo sapiens	blood	NDM-1	17
GCA_023977395.1	PRJNA847410	SAMN28934009	Klebsiella pneumoniae	China: Chengdu, Sichuan	2020-02-16	Homo sapiens	blood	NDM-5	2407
GCA_023977415.1	PRJNA847410	SAMN28934013	Klebsiella pneumoniae	China: Chengdu, Sichuan	2020-05-27	Homo sapiens	tracheal intubation	NDM-5	789
GCA_023977435.1	PRJNA847410	SAMN28934018	Klebsiella pneumoniae	China: Chengdu, Sichuan	2020-08-24	Homo sapiens	tracheal intubation	NDM-5	789
GCA_023977455.1	PRJNA847410	SAMN28934019	Klebsiella pneumoniae	China: Chengdu, Sichuan	2020-09-09	Homo sapiens	secretion	NDM-5	789
GCA_023977475.1	PRJNA847410	SAMN28934022	Klebsiella pneumoniae	China: Chengdu, Sichuan	2021-01-19	Homo sapiens	sputum	NDM-5	789
GCA_023977495.1	PRJNA847410	SAMN28934021	Klebsiella pneumoniae	China: Chengdu, Sichuan	2021-01-17	Homo sapiens	blood	NDM-5	789
GCA_023977515.1	PRJNA847410	SAMN28934023	Klebsiella pneumoniae	China: Chengdu, Sichuan	2021-01-23	Homo sapiens	sputum	NDM-5	789
GCA_023977535.1	PRJNA847410	SAMN28934024	Klebsiella pneumoniae	China: Chengdu, Sichuan	2021-02-20	Homo sapiens	tracheal intubation	NDM-5	789
GCA_023977595.1	PRJNA847410	SAMN28934034	Klebsiella pneumoniae	China: Chengdu, Sichuan	2021-08-06	Homo sapiens	tracheal intubation	NDM-5	789
GCA_023977615.1	PRJNA847410	SAMN28934031	Klebsiella pneumoniae	China: Chengdu, Sichuan	2021-07-03	Homo sapiens	sputum	NDM-5	789
GCA_023977625.1	PRJNA847410	SAMN28934030	Klebsiella pneumoniae	China: Chengdu, Sichuan	2021-06-30	Homo sapiens	sputum	NDM-5	789
GCA_023977655.1	PRJNA847410	SAMN28934026	Klebsiella pneumoniae	China: Chengdu, Sichuan	2021-04-10	Homo sapiens	sputum	NDM-5	789
GCA_023977675.1	PRJNA847410	SAMN28933996	Klebsiella pneumoniae	China: Chengdu, Sichuan	2018-10-15	Homo sapiens	sputum	NDM-5	789
GCA_023977695.1	PRJNA847410	SAMN28933997	Klebsiella pneumoniae	China: Chengdu, Sichuan	2018-10-21	Homo sapiens	blood	NDM-5	789
GCA_023977775.1	PRJNA847410	SAMN28933990	Klebsiella pneumoniae	China: Chengdu, Sichuan	2017-12-14	Homo sapiens	Pleural effusion	NDM-5	-
GCA_023977815.1	PRJNA847410	SAMN28933999	Klebsiella pneumoniae	China: Chengdu, Sichuan	2018-11-03	Homo sapiens	sputum	NDM-5	789
GCA_023977835.1	PRJNA847410	SAMN28934004	Klebsiella pneumoniae	China: Chengdu, Sichuan	2019-01-06	Homo sapiens	abdominal drainage	NDM-5	789
GCA_023977875.1	PRJNA847410	SAMN28934005	Klebsiella pneumoniae	China: Chengdu, Sichuan	2019-03-09	Homo sapiens	tracheal intubation	NDM-5	789
GCA_023977895.1	PRJNA847410	SAMN28934011	Klebsiella pneumoniae	China: Chengdu, Sichuan	2020-05-11	Homo sapiens	urine	NDM-5	789
GCA_023977915.1	PRJNA847410	SAMN28934010	Klebsiella pneumoniae	China: Chengdu, Sichuan	2020-02-19	Homo sapiens	blood	NDM-5	2407
GCA_023977935.1	PRJNA847410	SAMN28934012	Klebsiella pneumoniae	China: Chengdu, Sichuan	2020-05-14	Homo sapiens	abdominal drainage	NDM-5	789
GCA_023977945.1	PRJNA847410	SAMN28934006	Klebsiella pneumoniae	China: Chengdu, Sichuan	2019-11-26	Homo sapiens	sputum	NDM-1	-
GCA_023978015.1	PRJNA847410	SAMN28934014	Klebsiella pneumoniae	China: Chengdu, Sichuan	2020-06-11	Homo sapiens	tracheal intubation	NDM-5	789
GCA_023978075.1	PRJNA847410	SAMN28934016	Klebsiella pneumoniae	China: Chengdu, Sichuan	2020-07-31	Homo sapiens	BALF	NDM-5	789
GCA_023978105.1	PRJNA847410	SAMN28934017	Klebsiella pneumoniae	China: Chengdu, Sichuan	2020-08-05	Homo sapiens	secretion	NDM-5	-
GCA_023978125.1	PRJNA847410	SAMN28933992	Klebsiella pneumoniae	China: Chengdu, Sichuan	2018-06-18	Homo sapiens	sputum	NDM-5	-
GCA_023978175.1	PRJNA847410	SAMN28934020	Klebsiella pneumoniae	China: Chengdu, Sichuan	2021-01-15	Homo sapiens	sputum	NDM-5	789
GCA_023978235.1	PRJNA847410	SAMN28934028	Klebsiella pneumoniae	China: Chengdu, Sichuan	2021-06-04	Homo sapiens	blood	NDM-5	789
GCA_023978305.1	PRJNA847410	SAMN28934032	Klebsiella pneumoniae	China: Chengdu, Sichuan	2021-07-19	Homo sapiens	blood	NDM-5	789
GCA_023978335.1	PRJNA847410	SAMN28934033	Klebsiella pneumoniae	China: Chengdu, Sichuan	2021-07-23	Homo sapiens	tracheal intubation	NDM-5	789
GCA_023978695.1	PRJNA847410	SAMN28933995	Klebsiella pneumoniae	China: Chengdu, Sichuan	2018-10-13	Homo sapiens	sputum	NDM-5	789
GCA_023978755.1	PRJNA847410	SAMN28933998	Klebsiella pneumoniae	China: Chengdu, Sichuan	2018-10-23	Homo sapiens	blood	NDM-5	789
GCA_024260565.1	PRJNA831908	SAMN27865156	Klebsiella pneumoniae	China:Hubei	2020-09-01	Homo sapiens	sputum	NDM-1	198
GCA_024260585.1	PRJNA831908	SAMN27865498	Klebsiella pneumoniae	China:Hubei	2020-12-01	Homo sapiens	catheter	NDM-1	414
GCA_024260645.1	PRJNA831908	SAMN27865557	Klebsiella pneumoniae	China:Hubei	2020-11-01	Homo sapiens	sputum	NDM-1	198
GCA_024396875.1	PRJNA858218	SAMN19931475	Klebsiella pneumoniae	China:Kunming	2013-05-01	Homo sapiens	sputum	NDM-1	437
GCA_024396895.1	PRJNA858218	SAMN19931468	Klebsiella pneumoniae	China:Kunming	2013-03-01	Homo sapiens	urine	NDM-1	395
GCA_024433895.1	PRJNA549999	SAMN12101410	Klebsiella pneumoniae	China:Shenzhen	2016-02-15	Homo sapiens	Patient14 sputum	NDM-1	1213
GCA_024434485.1	PRJNA831908	SAMN27923382	Klebsiella pneumoniae	China:Hubei	2019-06-01	Homo sapiens	sputum	NDM-1	20
GCA_024434695.1	PRJNA831908	SAMN27923400	Klebsiella pneumoniae	China:Hubei	2019-04-01	Homo sapiens	sputum	NDM-1	20
GCA_024434775.1	PRJNA831908	SAMN27924317	Klebsiella pneumoniae	China:Hubei	2020-10-01	Homo sapiens	broncho-alveolar lavage	NDM-1	3155
GCA_024435035.1	PRJNA831908	SAMN27924538	Klebsiella pneumoniae	China:Hubei	2021-01-01	Homo sapiens	sputum	NDM-1	313
GCA_024435115.1	PRJNA831908	SAMN28511909	Klebsiella pneumoniae	China:Hubei	2020-09-01	Homo sapiens	sputum	NDM-1	198
GCA_024435275.1	PRJNA831908	SAMN28511953	Klebsiella pneumoniae	China:Hubei	2020-11-01	Homo sapiens	sputum	NDM-1	198
GCA_024496165.1	PRJNA861119	SAMN29889747	Klebsiella pneumoniae	China:Zhanjiang	2022-04-16T16:25:10Z	Homo sapiens	sputum	NDM-1	11
GCA_024516355.1	PRJNA684769	SAMN17073126	Klebsiella pneumoniae	China:Beijing	2019-09-19	dog	urine	NDM-5	307
GCA_024516535.1	PRJNA684769	SAMN17073112	Klebsiella pneumoniae	China:Beijing	2019-05-13	cat	urine	NDM-5	1
GCA_024517245.1	PRJNA684769	SAMN17073172	Klebsiella pneumoniae	China:Beijing	2019-05-10	dog	Abscess	NDM-5	1
GCA_024517305.1	PRJNA684769	SAMN17073168	Klebsiella pneumoniae	China:Beijing	2019-01-16	cat	urine	NDM-5	1
GCA_024519245.1	PRJNA831908	SAMN28649287	Klebsiella pneumoniae	China:Hubei	2020-12-01	Homo sapiens	catheter	NDM-1	414
GCA_024520375.1	PRJNA674484	SAMN27177296	Klebsiella pneumoniae	China:Zhejiang	2015-01-01	Homo sapiens		NDM-1	571
GCA_024520385.1	PRJNA674484	SAMN27177297	Klebsiella pneumoniae	China:Zhejiang	2018-01-01	Homo sapiens		NDM-1	490
GCA_024520505.1	PRJNA674484	SAMN27177295	Klebsiella pneumoniae	China:Zhejiang	2015-01-01	Homo sapiens		NDM-1	571
GCA_024582095.1	PRJNA774095	SAMN22550476	Klebsiella pneumoniae	China: Zhejiang	2021	Homo sapiens	stool	NDM-1	11
GCA_024582135.1	PRJNA774095	SAMN22550474	Klebsiella pneumoniae	China: Zhejiang	2021	Homo sapiens	stool	NDM-5	307
GCA_024582155.1	PRJNA774095	SAMN22550473	Klebsiella pneumoniae	China: Zhejiang	2021	Homo sapiens	sputum	NDM-1	1401
GCA_024582165.1	PRJNA774095	SAMN22550472	Klebsiella pneumoniae	China: Zhejiang	2021	Homo sapiens	sputum	NDM-1	111
GCA_024582195.1	PRJNA774095	SAMN22550471	Klebsiella pneumoniae	China: Zhejiang	2021	Homo sapiens	stool	NDM-1	11
GCA_024582395.1	PRJNA774095	SAMN22550461	Klebsiella pneumoniae	China: Zhejiang	2020	Homo sapiens	stool	NDM-5	340
GCA_024582415.1	PRJNA774095	SAMN22550459	Klebsiella pneumoniae	China: Zhejiang	2020	Homo sapiens	sputum	NDM-1	1855
GCA_024582425.1	PRJNA774095	SAMN22550460	Klebsiella pneumoniae	China: Zhejiang	2020	Homo sapiens	stool	NDM-1	1855
GCA_024582455.1	PRJNA774095	SAMN22550458	Klebsiella pneumoniae	China: Zhejiang	2020	Homo sapiens	sputum	NDM-1	1228
GCA_024582475.1	PRJNA774095	SAMN22550456	Klebsiella pneumoniae	China: Zhejiang	2020	Homo sapiens	stool	NDM-1	15
GCA_024582515.1	PRJNA774095	SAMN22550457	Klebsiella pneumoniae	China: Zhejiang	2020	Homo sapiens	stool	NDM-1	1228
GCA_024582535.1	PRJNA774095	SAMN22550455	Klebsiella pneumoniae	China: Zhejiang	2020	Homo sapiens	sputum	NDM-1	15
GCA_024582575.1	PRJNA774095	SAMN22550451	Klebsiella pneumoniae	China: Zhejiang	2018	Homo sapiens	stool	NDM-1	76
GCA_024582605.1	PRJNA774095	SAMN22550452	Klebsiella pneumoniae	China: Zhejiang	2018	Homo sapiens	sputum	NDM-1	11
GCA_024637895.1	PRJNA692086	SAMN27028875	Klebsiella pneumoniae	China	2018	Homo sapiens	blood	NDM-5	-
GCA_024706905.1	PRJNA831908	SAMN27923508	Klebsiella pneumoniae	China:Hubei	2020-01-01	Homo sapiens	urine	NDM-1	1681
GCA_024706925.1	PRJNA831908	SAMN27923893	Klebsiella pneumoniae	China:Hubei	2020-01-01	Homo sapiens	sputum	NDM-1	1681
GCA_024734135.1	PRJNA834640	SAMN28054358	Klebsiella pneumoniae	China:Shandong	2019-07-01	animal		NDM-5	495
GCA_024734155.1	PRJNA834640	SAMN28054359	Klebsiella pneumoniae	China:Shandong	2019-07-01	Homo sapiens		NDM-5	37
GCA_024734175.1	PRJNA834640	SAMN28054360	Klebsiella pneumoniae	China:Shandong	2019-07-01	Homo sapiens		NDM-5	37
GCA_024734195.1	PRJNA834640	SAMN28054362	Klebsiella pneumoniae	China:Shandong	2019-07-01		well water	NDM-5	766
GCA_024734215.1	PRJNA834640	SAMN28054363	Klebsiella pneumoniae	China:Shandong	2019-07-01		well water	NDM-5	766
GCA_024734235.1	PRJNA834640	SAMN28054357	Klebsiella pneumoniae	China:Shandong	2019-07-01	animal		NDM-5	526
GCA_024734255.1	PRJNA834640	SAMN28054361	Klebsiella pneumoniae	China:Shandong	2019-07-01		well water	NDM-5	526
GCA_024734275.1	PRJNA834640	SAMN28054364	Klebsiella pneumoniae	China:Shandong	2019-07-01		well water	NDM-5	526
GCA_024734295.1	PRJNA869910	SAMN30333744	Klebsiella pneumoniae	China:Henan	2018	Homo sapiens	blood	NDM-5	414
GCA_024756565.1	PRJNA867316	SAMN30192280	Klebsiella pneumoniae	China: Shanxi	2019-10-02	Homo sapiens	patient	NDM-1	11
GCA_024756825.1	PRJNA867316	SAMN30192268	Klebsiella pneumoniae	China: Shanxi	2019-05-20	Homo sapiens	patient	NDM-1	11
GCA_024756845.1	PRJNA867316	SAMN30192267	Klebsiella pneumoniae	China: Shanxi	2019-05-19	Homo sapiens	patient	NDM-1	11
GCA_024756865.1	PRJNA867316	SAMN30192266	Klebsiella pneumoniae	China: Shanxi	2019-05-01	Homo sapiens	patient	NDM-1	11
GCA_024756885.1	PRJNA867316	SAMN30192264	Klebsiella pneumoniae	China: Shanxi	2019-04-20	Homo sapiens	patient	NDM-1	11
GCA_024756905.1	PRJNA867316	SAMN30192265	Klebsiella pneumoniae	China: Shanxi	2019-04-22	Homo sapiens	patient	NDM-1	11
GCA_024756915.1	PRJNA867316	SAMN30192263	Klebsiella pneumoniae	China: Shanxi	2019-04-15	Homo sapiens	patient	NDM-1	11
GCA_024756985.1	PRJNA867316	SAMN30192260	Klebsiella pneumoniae	China: Shanxi	2019-02-25	Homo sapiens	patient	NDM-1	11
GCA_024757065.1	PRJNA867316	SAMN30192256	Klebsiella pneumoniae	China: Shanxi	2019-01-15	Homo sapiens	patient	NDM-1	11
GCA_024757205.1	PRJNA867316	SAMN30192249	Klebsiella pneumoniae	China: Shanxi	2018-11-07	Homo sapiens	patient	NDM-1	11
GCA_024757225.1	PRJNA867316	SAMN30192248	Klebsiella pneumoniae	China: Shanxi	2018-10-30	Homo sapiens	patient	NDM-1	11
GCA_024757245.1	PRJNA867316	SAMN30192247	Klebsiella pneumoniae	China: Shanxi	2018-10-12	Homo sapiens	patient	NDM-1	11
GCA_024757265.1	PRJNA867316	SAMN30192246	Klebsiella pneumoniae	China: Shanxi	2018-09-07	Homo sapiens	patient	NDM-1	11
GCA_024757285.1	PRJNA867316	SAMN30192244	Klebsiella pneumoniae	China: Shanxi	2018-08-19	Homo sapiens	patient	NDM-1	11
GCA_024757405.1	PRJNA867316	SAMN30192240	Klebsiella pneumoniae	China: Shanxi	2018-03-10	Homo sapiens	patient	NDM-1	11
GCA_024762135.1	PRJNA871048	SAMN30403289	Klebsiella pneumoniae	China: Chongqing	2021-03-10	Homo sapiens	blood	NDM-5	11
GCA_025176685.1	PRJNA827787	SAMN27625116	Klebsiella pneumoniae	China	2021	swine	fresh feces	NDM-1	-
GCA_025420155.1	PRJNA787439	SAMN30945943	Klebsiella pneumoniae	China:Luzhou	2019-06-28	Homo sapiens	sputum	NDM-5	2407
GCA_025420175.1	PRJNA787439	SAMN30945915	Klebsiella pneumoniae	China:Luzhou	2019-06-27	Homo sapiens	blood	NDM-5	2407
GCA_025420195.1	PRJNA787439	SAMN30944916	Klebsiella pneumoniae	China:Luzhou	2021-02-16	Homo sapiens	sputum	NDM-5	2407
GCA_025420205.1	PRJNA787439	SAMN30948372	Klebsiella pneumoniae	China:Luzhou	2019-09-06	Homo sapiens	sputum	NDM-5	2407
GCA_025420255.1	PRJNA787439	SAMN30946238	Klebsiella pneumoniae	China:Luzhou	2020-04-11	Homo sapiens	blood	NDM-5	2407
GCA_025420265.1	PRJNA787439	SAMN30948288	Klebsiella pneumoniae	China:Luzhou	2019-09-03	Homo sapiens	sputum	NDM-5	2407
GCA_025420335.1	PRJNA787439	SAMN30948321	Klebsiella pneumoniae	China:Luzhou	2019-08-16	Homo sapiens	sputum	NDM-5	2407
GCA_025420345.1	PRJNA787439	SAMN30946235	Klebsiella pneumoniae	China:Luzhou	2019-07-27	Homo sapiens	sputum	NDM-5	2407
GCA_025446675.1	PRJNA787439	SAMN30957634	Klebsiella pneumoniae	China:Luzhou	2020-03-19	Homo sapiens	endotracheal tube	NDM-5	2407
GCA_025446685.1	PRJNA787439	SAMN30957344	Klebsiella pneumoniae	China:Luzhou	2020-01-05	Homo sapiens	blood	NDM-5	2407
GCA_025446695.1	PRJNA787439	SAMN30957354	Klebsiella pneumoniae	China:Luzhou	2020-01-15	Homo sapiens	sputum	NDM-5	2407
GCA_025446705.1	PRJNA787439	SAMN30957320	Klebsiella pneumoniae	China:Luzhou	2020-01-29	Homo sapiens	ascites	NDM-5	2407
GCA_025446815.1	PRJNA787439	SAMN30957352	Klebsiella pneumoniae	China:Luzhou	2020-01-23	Homo sapiens	endotracheal tube	NDM-5	2407
GCA_025446835.1	PRJNA787439	SAMN30957465	Klebsiella pneumoniae	China:Luzhou	2020-03-13	Homo sapiens	endotracheal tube	NDM-5	2407
GCA_025446865.1	PRJNA787439	SAMN30957714	Klebsiella pneumoniae	China:Luzhou	2019-07-16	Homo sapiens	urine	NDM-5	2407
GCA_025446975.1	PRJNA787439	SAMN30958818	Klebsiella pneumoniae	China:Luzhou	2020-05-15	Homo sapiens	sputum	NDM-5	2407
GCA_025446985.1	PRJNA787439	SAMN30957088	Klebsiella pneumoniae	China:Luzhou	2019-12-31	Homo sapiens	sputum	NDM-5	2407
GCA_025447015.1	PRJNA787439	SAMN30957719	Klebsiella pneumoniae	China:Luzhou	2020-05-07	Homo sapiens	sputum	NDM-5	2407
GCA_025447165.1	PRJNA787439	SAMN30957633	Klebsiella pneumoniae	China:Luzhou	2020-02-29	Homo sapiens	sputum	NDM-5	2407
GCA_025447235.1	PRJNA787439	SAMN30957592	Klebsiella pneumoniae	China:Luzhou	2020-03-09	Homo sapiens	endotracheal tube	NDM-5	2407
GCA_025456465.1	PRJNA831908	SAMN28511922	Klebsiella pneumoniae	China:Hubei	2020-12-01	Homo sapiens	catheter	NDM-1	414
GCA_025490515.1	PRJNA883161	SAMN30959810	Klebsiella pneumoniae	China: Zhuhai	2021	Homo sapiens	secretion	NDM-5	37
GCA_025547065.1	PRJNA787439	SAMN30956948	Klebsiella pneumoniae	China:Luzhou	2019-11-08	Homo sapiens	sputum	NDM-5	2407
GCA_025547075.1	PRJNA787439	SAMN30949771	Klebsiella pneumoniae	China:Luzhou	2019-10-08	Homo sapiens	sputum	NDM-5	2407
GCA_025547085.1	PRJNA787439	SAMN30950907	Klebsiella pneumoniae	China:Luzhou	2020-01-13	Homo sapiens	pus	NDM-5	2407
GCA_025547235.1	PRJNA787439	SAMN30948418	Klebsiella pneumoniae	China:Luzhou	2019-08-02	Homo sapiens	endotracheal tube	NDM-5	2407
GCA_025547245.1	PRJNA787439	SAMN30950595	Klebsiella pneumoniae	China:Luzhou	2019-10-07	Homo sapiens	sputum	NDM-5	2407
GCA_025547255.1	PRJNA787439	SAMN30950774	Klebsiella pneumoniae	China:Luzhou	2019-10-30	Homo sapiens	sputum	NDM-5	2407
GCA_025547335.1	PRJNA787439	SAMN30948396	Klebsiella pneumoniae	China:Luzhou	2019-09-20	Homo sapiens	blood	NDM-5	2407
GCA_025582635.1	PRJNA877800	SAMN30724640	Klebsiella pneumoniae	China:Yangzhou	2022-05-24	not available	cage surface	NDM-5	-
GCA_025582725.1	PRJNA877800	SAMN30724633	Klebsiella pneumoniae	China:Yangzhou	2022-05-24	not available	soil	NDM-5	-
GCA_025582745.1	PRJNA877800	SAMN30724636	Klebsiella pneumoniae	China:Yangzhou	2022-05-24	chicken	drinking water	NDM-5	-
GCA_025582765.1	PRJNA877800	SAMN30724634	Klebsiella pneumoniae	China:Yangzhou	2022-05-24	not available	ground water	NDM-5	-
GCA_025582785.1	PRJNA877800	SAMN30724632	Klebsiella pneumoniae	China:Huaian	2022-05-24	chicken	feces	NDM-5	-
GCA_025582825.1	PRJNA877800	SAMN30724630	Klebsiella pneumoniae	China:Huaian	2022-05-24	chicken	feces	NDM-5	-
GCA_025582875.1	PRJNA877800	SAMN30724628	Klebsiella pneumoniae	China:Huaian	2022-05-24	chicken	feces	NDM-5	-
GCA_025582925.1	PRJNA877800	SAMN30724626	Klebsiella pneumoniae	China:Yancheng	2022-05-24	chicken	feces	NDM-5	-
GCA_025582955.1	PRJNA877800	SAMN30724623	Klebsiella pneumoniae	China:Yancheng	2022-05-24	chicken	feces	NDM-5	-
GCA_025583025.1	PRJNA877800	SAMN30724621	Klebsiella pneumoniae	China:Yancheng	2022-05-24	chicken	feces	NDM-5	-
GCA_025612355.1	PRJNA486602	SAMN09858356	Klebsiella pneumoniae	China	2014-10-01	Homo sapiens	blood	NDM-1	1641
GCA_025673225.1	PRJNA884757	SAMN31047221	Klebsiella pneumoniae	China	2022-05-01	Homo sapiens		NDM-5	15
GCA_025674335.1	PRJNA884753	SAMN31046617	Klebsiella pneumoniae	China	2022-05-01	Homo sapiens		NDM-5	11
GCA_025677745.1	PRJNA862640	SAMN29985366	Klebsiella pneumoniae	China:Beijing	2017-06-09	Homo sapiens	blood	NDM-5	11
GCA_025677765.1	PRJNA862640	SAMN29985365	Klebsiella pneumoniae	China:Beijing	2017-05-30	Homo sapiens	blood	NDM-5	11
GCA_025946965.1	PRJNA893192	SAMN31413558	Klebsiella pneumoniae	China:Hangzhou	2021-10-28	Homo sapiens	stool	NDM-1	15
GCA_026016665.1	PRJNA771509	SAMN22314499	Klebsiella pneumoniae	China: Guangzhou	2018-10-20	Children	BALF	NDM-1	138
GCA_902507545.1	PRJEB34922	SAMEA6099416	Klebsiella pneumoniae	China	2017	Homo	homo	NDM-1	-
GCA_023704235.1	PRJNA837357	SAMN28197007	Providencia vermicola	China：Wenzhou	2020-10-07	Homo sapiens	blood	NDM-1

## Sheet: Supplementary Table S3
Supplementary Table S3: Resistance profiles of 102 blaNDM-positive Enterobacteriaceae strains to 17 antibiotics in this study.
Strain	GEN	AMK	NOR	CIP	ATM	FOX	CAZ	CRO	AMC	PMB	TGC	TET	DOX	FFC	FOS	SXT	MEM
EC1	128	>256	1	0.05	0.25	256	>256	32	32/16	1	0.125	128	64	0.5	32	＜0.25/4.75	64
EC2	>256	256	32	128	32	>256	>256	32	64/32	0.25	0.25	>256	128	256	4	8/152	16
EC3	128	>256	16	256	32	>256	>256	64	64/32	1	0.25	>256	>256	>256	8	16/304	64
EC4	4	8	32	256	64	>256	>256	64	128/64	2	0.5	64	16	128	16	2/38	16
EC5	1	1	16	256	256	128	>256	32	128/64	1	0.5	1	2	256	16	0.5/9.5	64
EC6	1	1	0.5	256	1	>256	>256	256	128/64	2	1	2	4	128	16	＜0.25/4.75	32
EC7	64	64	32	>256	2	>256	>256	>256	256/128	1	1	256	128	>256	32	>16/304	16
EC8	64	64	8	256	2	>256	>256	64	32/16	2	0.125	256	256	1	64	>16/304	32
EC9	0.5	2	64	256	2	256	>256	64	64/32	2	1	2	2	128	64	16/304	32
EC10	64	128	1	0.5	0.25	>256	>256	32	64/32	1	1	256	256	1	32	2/38	64
EC11	64	64	16	256	0.25	>256	>256	128	64/32	2	0.25	>256	256	256	128	2/38	64
EC12	64	64	4	0.05	1	>256	>256	128	>256/128	1	2	>256	256	64	>512	16/304	16
EC13	2	2	16	64	2	256	>256	128	32/16	2	0.25	8	4	128	32	2/38	8
EC14	128	256	4	0.05	1	>256	>256	64	32/16	2	0.25	256	256	256	256	16/304	64
EC15	125	64	2	0.05	1	>256	>256	64	32/16	2	0.125	>256	>256	>256	512	16/304	32
EC16	256	64	4	0.05	4	>256	>256	16	256/128	4	0.125	>256	>256	256	>512	16/304	32
EC17	0.5	8	16	64	0.25	>256	>256	16	64/32	1	1	2	2	128	32	＜0.25/4.75	16
EC18	256	64	4	128	1	256	>256	32	64/32	1	0.5	>256	256	2	32	0.25/4.75	64
EC19	256	128	16	128	0.25	256	>256	32	64/32	1	0.25	>256	256	128	512	16/304	32
EC20	256	128	4	0.05	4	>256	>256	16	128/64	2	0.25	128	256	64	512	>16/304	16
EC21	256	64	4	0.5	2	256	>256	16	64/32	2	0.25	256	256	256	256	>16/304	64
EC22	256	64	2	0.05	2	256	>256	32	256/128	2	0.5	256	64	256	256	16/304	32
EC23	128	>256	1	128	2	>256	>256	32	128/64	2	0.5	128	64	64	256	16/304	32
EC24	256	>256	16	128	2	256	>256	256	256/128	2	2	>256	256	>256	512	16/304	64
EC25	64	>256	4	128	0.25	256	>256	256	64/32	2	1	>256	>256	256	4	16/304	32
EC26	64	>256	1	128	0.25	>256	>256	8	256/128	1	1	64	32	128	4	>16/304	32
EC27	64	>256	32	64	2	>256	>256	16	64/32	1	1	256	32	>256	8	>16/304	16
EC28	128	>256	16	256	4	>256	>256	32	64/32	2	0.25	32	256	>256	16	1/19	64
EC29	64	>256	32	256	1	256	>256	16	128/64	1	0.25	128	64	256	4	＜0.25/4.75	32
EC30	64	128	16	256	1	256	>256	256	>256/128	2	0.125	128	64	256	4	0.25/4.75	64
EC31	64	128	16	128	0.5	>256	>256	128	32/16	0.5	0.125	256	256	256	32	2/38	64
EC32	>256	256	16	64	0.5	64	>256	128	32/16	0.5	0.125	256	>256	128	512	>16/304	64
EC33	>256	256	0.5	64	1	256	>256	32	32/16	0.5	0.125	>256	128	64	32	>16/304	64
EC34	64	256	16	128	64	256	>256	256	>256/128	0.5	0.125	>256	>256	128	32	16/304	16
EC35	64	>256	16	128	256	>256	>256	32	>256/128	0.5	0.125	>256	>256	64	32	16/304	16
EC36	64	>256	64	256	256	256	>256	128	128/64	0.5	2	256	256	>256	32	16/304	64
EC37	>256	>256	16	64	32	>256	>256	128	128/64	1	0.5	256	256	128	32	16/304	32
EC38	64	256	16	32	256	256	>256	128	64/32	2	1	256	256	128	32	16/304	32
EC39	64	>256	32	64	32	128	>256	128	256/128	0.5	1	256	256	>256	32	16/304	32
EC40	128	>256	32	64	32	256	>256	32	256/128	2	2	>256	128	256	512	16/304	16
EC41	64	64	4	0.5	0.5	256	>256	64	256/128	0.25	0.5	256	128	128	4	>16/304	64
EC42	128	128	4	0.5	0.25	>256	>256	64	64/32	0.25	2	128	128	4	4	16/304	32
EC43	128	64	4	0.05	0.5	>256	>256	256	256/128	1	0.5	256	256	32	4	16/304	16
EC44	128	64	0.5	128	1	>256	>256	128	32/16	0.25	2	128	128	>256	32	>16/304	16
EC45	128	128	0.5	128	0.25	>256	>256	64	32/16	0.25	0.25	>256	>256	256	16	16/304	32
EC46	128	64	16	128	1	256	>256	32	>256/128	1	1	>256	>256	128	16	＜0.25/4.75	64
EC47	128	>256	16	256	2	256	>256	64	256/128	1	1	>256	256	>256	16	＜0.25/4.75	64
EC48	128	>256	16	256	2	>256	>256	8	128/64	2	2	256	256	>256	16	2/38	64
EC49	64	>256	16	>256	0.5	256	>256	8	128/64	1	1	2	0.5	128	>512	16/304	32
EC50	128	>256	16	64	0.25	256	>256	256	128/64	1	2	32	256	256	512	16/304	64
EC51	>256	128	4	64	4	256	>256	32	128/64	1	0.25	1	0.5	0.5	16	16/304	32
EC52	256	64	2	64	4	64	>256	32	64/32	1	0.5	2	4	0.5	16	16/304	16
EC53	>256	128	4	64	1	>256	>256	64	>256/128	1	0.5	1	0.5	0.5	16	>16/304	16
EC54	256	64	0.5	64	2	256	>256	256	256/128	0.25	2	1	1	4	32	>16/304	64
EC55	64	64	2	128	0.25	>256	128	64	>256/128	2	0.5	0.5	0.5	0.5	16	>16/304	32
EC56	128	64	4	128	1	256	128	256	>256/128	0.5	2	2	1	0.5	16	16/304	16
EC57	128	64	2	64	16	128	128	>256	128/64	1	0.5	1	0.5	2	32	16/304	64
KP1	64	128	16	64	1	256	128	>256	128/64	1	2	256	64	32	512	16/304	32
KP2	128	>256	2	0.5	1	256	>256	32	32/16	2	2	>256	>256	32	512	>16/304	32
KP3	64	>256	16	128	1	256	>256	32	128/64	1	0.5	128	64	256	512	>16/304	8
KP4	>256	256	16	64	1	128	>256	32	128/64	1	1	256	256	256	>512	>16/304	16
KP5	>256	>256	16	64	64	128	>256	32	64/32	1	1	256	>256	128	>512	>16/304	16
KP6	256	>256	16	64	256	256	128	32	64/32	2	0.25	32	128	256	256	>16/304	32
KP7	256	64	16	32	256	>256	128	64	256/128	1	1	256	256	256	512	>16/304	16
KP8	256	>256	16	256	0.25	>256	>256	64	256/128	0.25	0.5	256	256	256	>512	>16/304	16
KP17	256	>256	16	64	0.25	256	>256	32	256/128	0.5	1	64	64	256	512	>16/304	32
KQ1	64	64	32	64	2	>256	>256	256	128/64	1	32	256	256	256	256	16/304	16
KQ2	64	64	32	2	2	256	>256	128	128/64	0.5	16	256	256	128	512	16/304	32
KQ3	64	64	32	4	1	256	>256	32	256/128	2	32	256	256	128	512	16/304	16
KQ4	64	>256	64	16	8	128	128	256	256/128	0.5	16	256	256	256	256	>16/304	32
KQ5	64	64	64	8	1	256	128	32	64/32	1	32	256	256	128	512	>16/304	32
KQ6	128	64	16	256	8	256	128	256	256/128	1	32	64	64	128	512	>16/304	16
KQ7	64	64	32	256	4	>256	128	256	32/16	1	16	256	256	4	512	>16/304	16
KQ8	64	64	32	64	32	256	128	64	64/32	2	16	256	256	128	512	16/304	64
KQ9	64	64	32	8	32	>256	32	64	256/128	4	16	128	128	0.5	512	>16/304	8
KQ10	64	64	16	128	128	256	>256	64	>256/128	1	32	128	128	>256	512	8/152	16
KQ11	128	>256	32	64	0.5	256	>256	64	128/64	1	16	256	256	128	512	>16/304	32
KQ12	128	>256	32	32	1	256	>256	64	128/64	1	32	256	256	64	>512	>16/304	16
KQ13	256	>256	64	32	0.5	>256	>256	64	32/16	1	32	>256	>256	256	512	>16/304	16
KQ14	64	64	64	128	4	256	>256	128	256/128	1	1	>256	>256	256	512	16/304	32
KQ15	64	64	16	64	0.5	256	256	32	256/128	0.25	2	256	256	>256	512	16/304	8
KQ16	>256	>256	32	64	256	256	>256	256	256/128	2	1	256	256	>256	>512	16/304	16
KQ17	64	64	16	256	4	>256	>256	32	128/64	0.5	0.5	64	64	64	>512	8/152	16
KQ18	64	>256	32	128	1	>256	>256	128	128/64	2	1	>256	>256	64	256	16/304	8
KQ19	64	128	32	64	16	256	128	>256	128/64	4	1	64	64	64	256	8/152	8
KQ20	>256	128	32	64	2	>256	128	32	128/64	2	0.25	>256	>256	128	256	8/152	16
KQ21	>256	128	32	256	1	256	128	32	256/128	1	0.125	256	256	>256	512	8/152	8
KQ22	64	64	32	256	2	>256	128	32	256/128	1	1	256	256	>256	256	16/304	64
KQ23	2	256	16	0.05	2	256	>256	32	32/16	1	32	>256	>256	256	32	16/304	16
KQ24	64	64	64	>256	8	128	>256	32	256/128	1	2	>256	>256	128	32	＜0.25/4.75	16
KQ25	64	64	16	>256	16	256	>256	32	128/64	2	2	>256	>256	256	512	16/304	8
KQ26	128	>256	16	256	4	>256	128	256	128/64	0.25	32	256	256	128	256	16/304	16
KQ27	128	>256	16	256	1	256	>256	>256	128/64	0.5	32	256	256	64	256	16/304	8
KQ28	64	64	32	256	2	256	128	128	32/16	0.5	2	128	>256	128	256	8/152	16
KQ29	8	256	32	256	2	>256	128	256	128/64	0.5	32	256	128	64	256	8/152	32
KQ30	8	256	32	64	1	>256	128	32	256/128	2	32	128	256	256	512	8/152	16
KQ31	64	128	32	128	2	256	>256	32	256/128	1	2	>256	256	256	512	16/304	32
PM1	>256	>256	64	256	8	>256	>256	32	>256/128	32	32	>256	>256	>256	32	>16/304	16
PVA1	128	256	32	64	0.25	128	256	256	128/64	16	16	128	128	64	8	16/304	16
PVA2	128	256	32	64	0.25	128	256	>256	128/64	16	16	128	128	64	8	16/304	16
PVA3	128	256	32	64	0.5	128	256	256	128/64	16	16	128	128	64	8	16/304	16
PVA4	128	256	64	64	0.25	256	256	128	128/64	16	16	128	128	64	8	16/304	16
Note: gentamicin (GEN), florfenicol (FFC), polymyxin B (PMB), ciprofloxacin (CIP), cefoxitin (FOX), fosfomycin (FOS), aztreonam (ATM), doxycycline (DOX), norfloxacin (NOR), tetracycline (TET), tigecycline (TGC), ceftazidime (CAZ), amoxicillin/clavulanate (2:1) (AMC), ceftriaxone (CRO), amikacin (AMK), trimethoprim-sulphamethoxazole 1:19 (SXT)，Meropenem(MEM). μg/mL.

## Sheet: Supplementary Table S4
Supplementary Table S4: Resistance genes and plasmid replicons profiles of 102 blaNDM-positive Enterobacteriaceae strains in this study.
Strains	Species	Plasmids	Resistancegene
EC1	Escherichia coli	IncX3、ColE10、IncFIA(HI1)、IncFIB(K)、IncFII	ble,blaNDM-5,aph(3')-Ia,mef(B),sul3,qacL,aadA1,cmlA1,aadA2,dfrA12,tet(A),blaCMY-2
EC10	Escherichia coli	IncX3、ColE10、IncFIA(HI1)、IncFIB(K)、IncFII	ble,blaNDM-5,aph(3')-Ia,blaCMY-2,tet(A),dfrA12,aadA2,cmlA1,aadA1,qacL,sul3,mef(B)
EC11	Escherichia coli	IncX3、ColE10、IncFIA(HI1)、IncFIB(K)、IncFII、IncX1、IncY	aac(3)-Iid,qnrS1,ble,blaNDM-5,tet(A),blaTEM-1,aph(3')-Ia,blaCMY-2,dfrA12,aadA2,cmlA1,aadA1,qacL,sul3,mef(B),floR
EC12	Escherichia coli	IncX3、IncI1、Col(MG828)、IncFII(pCoo)、IncX1	fosA3,bleO,sul1,aph(3')-Ia,blaCTX-M-14,dfrA12,aadA2,blaTEM-30,aac(3)-Iva,aph(4)-Ia,sul2,floR,blaNDM-5,ble,qacEdelta1,arr-3,catB3,blaOXA-1,aac(6')-Ib-cr5,sul3,qacL,aadA1,cmlA1,tet(B),mph(A)
EC13	Escherichia coli	IncX3、ColE10、IncFIA(HI1)、IncFIB(K)、IncFII、IncX1	aac(3)-Iid,qnrS1,ble,blaNDM-5,blaTEM-1,blaCMY-2,floR
EC14	Escherichia coli	IncX3、IncFII(pHN7A8)、IncN、Col(MG828)、IncFIB(AP001918)、IncFIC(FII)	tet(M),aac(3)-Iid,blaCTX-M-55,aph(3')-Ia,qacL,aadA1,cmlA1,aadA2,dfrA12,floR,sul2,ble,blaNDM-5,fosA3,blaTEM-1,sul3,tet(A)
EC15	Escherichia coli	IncX3、IncFII(pHN7A8)、IncN、Col(MG828)、IncFIB(AP001918)、IncFIC(FII)	aac(3)-Iid,blaCTX-M-55,aph(3')-Ia,fosA3,sul2,floR,dfrA12,aadA2,cmlA1,aadA1,qacL,ble,blaNDM-5,sul3,blaTEM-1,tet(A),tet(M)
EC16	Escherichia coli	IncX3、IncFII(pHN7A8)、IncN、Col(MG828)、IncFIB(AP001918)、IncFIC(FII)	aac(3)-Iid,blaCTX-M-55,aph(3')-Ia,fosA3,sul2,floR,dfrA12,aadA2,cmlA1,aadA1,qacL,ble,blaNDM-5,sul3,blaTEM-1,tet(A),tet(M)
EC17	Escherichia coli	IncX3、ColE10、IncFIA(HI1)、IncFIB(K)、IncFII、IncX1	aac(3)-Iid,qnrS1,ble,blaNDM-5,blaTEM-1,blaCMY-2,floR
EC18	Escherichia coli	IncX3、ColE10、IncFIA(HI1)、IncFIB(K)、IncFII	ble,blaNDM-5,aph(3')-Ia,blaCMY-2,tet(A),dfrA12,aadA2,cmlA1,aadA1,qacL,sul3,mef(B)
EC19	Escherichia coli	IncX3、IncFII、IncFII(pHN7A8)、Col(MG828)、IncFIB(AP001918)、IncFIB(pLF82)、IncI1、IncX1	fosA3,rmtB1,blaTEM-1,dfrA14,blaCTX-M,aph(3')-Ia,floR,sul2,aph(4)-Ia,aac(3)-Iva,qnrS1,tet(A),blaNDM-5,ble,sul1,qacEdelta1,aadA2,dfrA12,mph(A)
EC2	Escherichia coli	IncA/C2、IncFIB(K)、IncX1	bleO,qacEdelta1,sul1,dfrA12,aac(3)-Iid,aph(3')-Ia,aph(3'')-Ib,sul2,blaTEM-238,aph(6)-Id,aadA2,floR,tet(A),mph(A),oqxA,oqxB,ble(100%),blaNDM-1,catB3,sul3,qacL,aac(6')-Ib-cr5,arr-3,dfrA27,aadA16,ble,aph(3')-Iia
EC20	Escherichia coli	IncX3、IncFII(pHN7A8)、IncN、Col(MG828)、IncFIB(AP001918)、IncFIC(FII)	aac(3)-Iid,blaCTX-M-55,aph(3')-Ia,sul2,floR,dfrA12,aadA2,cmlA1,aadA1,qacL,ble,blaNDM-5,fosA3,blaTEM-1,sul3,tet(A),tet(M)
EC21	Escherichia coli	IncX3、IncFII(pHN7A8)、IncN、Col(MG828)、IncFIB(AP001918)、IncFIC(FII)	aac(3)-Iid,blaCTX-M-55,aph(3')-Ia,sul2,floR,dfrA12,aadA2,cmlA1,aadA1,qacL,ble,blaNDM-5,fosA3,blaTEM-1,sul3,tet(A),tet(M)
EC22	Escherichia coli	IncX3、IncFII(pHN7A8)、IncN、Col(MG828)、IncFIB(AP001918)、IncFIC(FII)	aac(3)-Iid,blaCTX-M-55,aph(3')-Ia,sul2,floR,dfrA12,aadA2,cmlA1,aadA1,qacL,ble,blaNDM-5,fosA3,blaTEM-1,sul3,tet(A),tet(M)
EC23	Escherichia coli	IncX3、IncFII(pHN7A8)、IncN、Col(MG828)、IncFIB(AP001918)、IncFIC(FII)	aac(3)-Iid,blaCTX-M-55,aph(3')-Ia,sul2,floR,dfrA12,aadA2,cmlA1,aadA1,qacL,ble,blaNDM-5,fosA3,blaTEM-1,sul3,tet(A),tet(M)
EC24	Escherichia coli	IncFII、IncFIB(AP001918)、IncFIB(pLF82)、IncI1、IncX1	fosA3,rmtB1,blaTEM-1,dfrA14,blaCTX-M,aph(3')-Ia,floR,sul2,aph(4)-Ia,aac(3)-Iva,qnrS1,tet(A),blaNDM-5,ble,sul1,qacEdelta1,aadA2,dfrA12,mph(A)
EC25	Escherichia coli	IncA/C2、IncFIB(K)、IncX1	bleO,qacEdelta1,sul1,dfrA12,aac(3)-Iid,aph(3')-Ia,aph(3'')-Ib,sul2,blaTEM-238,aph(6)-Id,aadA2,floR,tet(A),mph(A),oqxA,oqxB,ble(100%),blaNDM-1,catB3,sul3,qacL,aac(6')-Ib-cr5,arr-3,dfrA27,aadA16,ble,aph(3')-Iia
EC26	Escherichia coli	IncX3、ColE10、IncA/C2、IncFIB(K)、IncFII、IncX1、IncY	ble,aph(3')-Iia,blaNDM-1,ble(100),aph(3'')-Ib,sul2,bleO,mef(B),qacEdelta1,sul1,dfrA12,aac(3)-Iid,aph(3')-Ia,blaTEM-238,aph(6)-Id,aadA2,catB3,tet(A),floR,mph(A),oqxA,oqxB,sul3,qacL,aac(6')-Ib-cr5,arr-3,dfrA27,aadA16
EC27	Escherichia coli	IncX3、IncQ1、ColE10、Col(MG828)、IncY	floR,aph(3')-Ia,aph(6)-Id,aph(3'')-Ib,dfrA12,aadA22,sul2,aadA2,blaNDM-5,ble,blaTEM-1,aac(3)-Iid,tet(A),qacEdelta1,sul1,mph(A),sul3,qacL
EC28	Escherichia coli	IncX3、ColE10、IncFIA(HI1)、IncFIB(K)、IncFII、IncX1、IncY	aac(3)-Iid,qnrS1,ble,blaNDM-5,tet(A),blaTEM-1,aph(3')-Ia,blaCMY-2,dfrA12,aadA2,cmlA1,aadA1,qacL,sul3,mef(B),floR
EC29	Escherichia coli	IncX3、ColE10、IncFIA(HI1)、IncFIB(K)、IncFII、IncX1、IncY	aac(3)-Iid,qnrS1,ble,blaNDM-5,tet(A),blaTEM-1,aph(3')-Ia,blaCMY-2,dfrA12,aadA2,cmlA1,aadA1,qacL,sul3,mef(B),floR
EC3	Escherichia coli	IncX3、ColE10、IncFIA(HI1)、IncFIB(K)、IncFII、IncX1、IncY	aac(3)-Iid,qnrS1,blaNDM-5,ble,tet(A),blaTEM-1,aph(3')-Ia,blaCMY-2,dfrA12,aadA2,cmlA1,aadA1,qacL,sul3,mef(B),floR
EC30	Escherichia coli	IncX3、ColE10、IncFIA(HI1)、IncFIB(K)、IncFII、IncX1、IncY	aac(3)-Iid,qnrS1,ble,blaNDM-5,tet(A),blaTEM-1,aph(3')-Ia,blaCMY-2,dfrA12,aadA2,cmlA1,aadA1,qacL,sul3,mef(B),floR
EC31	Escherichia coli	IncX3、ColE10、IncFIA(HI1)、IncFIB(K)、IncFII、IncX1、IncY	aac(3)-Iid,qnrS1,ble,blaNDM-5,tet(A),blaTEM-1,aph(3')-Ia,blaCMY-2,dfrA12,aadA2,cmlA1,aadA1,qacL,sul3,mef(B),floR
EC32	Escherichia coli	IncFII、IncFIB(AP001918)、IncFIB(pLF82)、IncI1、IncX1	fosA3,rmtB1,blaTEM-1,dfrA14,blaCTX-M,aph(3')-Ia,floR,sul2,aph(4)-Ia,aac(3)-Iva,qnrS1,tet(A),blaNDM-5,ble,sul1,qacEdelta1,aadA2,dfrA12,mph(A)
EC33	Escherichia coli	IncA/C2、IncX1	mph(A),ble,blaNDM-1,catB3,aac(6')-Ib-cr5,arr-3,dfrA27,aadA16,tet(A),aac(3)-Iid,sul1,qacEdelta1,aph(3')-Ia,aph(6)-Id,aph(3'')-Ib,sul2,floR
EC34	Escherichia coli	IncX3、IncHI2、Col440I/Col440I、IncHI2A	blaCTX-M-55,qnrS1,mph(A),aac(3)-Iid,blaNDM-5,ble,blaLAP-2,sul3,aadA1,blaTEM-1,arr-2,dfrA14,catA2,aph(3')-Ia,floR,tet(A),aph(6)-Id,aph(3'')-Ib,sul2
EC35	Escherichia coli	IncX3、IncHI2、Col440I/Col440I、IncHI2A	blaCTX-M-55,qnrS1,mph(A),aac(3)-Iid,blaNDM-5,ble,blaLAP-2,sul3,aadA1,blaTEM-1,arr-2,dfrA14,catA2,aph(3')-Ia,floR,tet(A),aph(6)-Id,aph(3'')-Ib,sul2
EC36	Escherichia coli	IncX3、IncHI2、Col440I/Col440I、IncHI2A、IncI1、IncI2	blaCTX-M-55,qnrS1,mph(A),aac(3)-Iid,ble,blaNDM-5,blaLAP-2,sul3,aadA1,blaTEM-1,dfrA14,arr-2,aph(3')-Ia,floR,tet(A),aph(6)-Id,aph(3'')-Ib,sul2
EC37	Escherichia coli	IncX3、IncHI2、Col440I/Col440I、IncHI2A	blaCTX-M-55,qnrS1,mph(A),aac(3)-Iid,ble,blaNDM-5,blaLAP-2,sul3,aadA1,blaTEM-1,arr-2,dfrA14,catA2,aph(3')-Ia,floR,tet(A),aph(6)-Id,aph(3'')-Ib,sul2
EC38	Escherichia coli	IncX3、IncHI2、Col440I/Col440I、IncHI2A	blaCTX-M-55,qnrS1,mph(A),aac(3)-Iid,blaLAP-2,sul3,aadA1,dfrA14,arr-2,blaTEM-1,catA2,aph(3')-Ia,floR,tet(A),aph(6)-Id,aph(3'')-Ib,sul2,ble,blaNDM-5
EC39	Escherichia coli	IncA/C2、Col(MG828)/Col(MG828)、IncFIB(K)、IncX1	bleO,qacEdelta1,sul1,dfrA12,aac(3)-Iid,aph(3')-Ia,aph(3'')-Ib,sul2,blaTEM-238,aph(6)-Id,aadA2,floR,tet(A),mph(A),oqxA,oqxB,ble(100%),blaNDM-1,catB3,sul3,qacL,aac(6')-Ib-cr5,arr-3,dfrA27,aadA16,ble,aph(3')-Iia
EC4	Escherichia coli	IncX3、ColE10、IncFIA(HI1)、IncFIB(K)、IncFII、IncX1	aac(3)-Iid,qnrS1,ble,blaNDM-5,blaTEM-1,blaCMY-2,floR,tet(A)
EC40	Escherichia coli	IncX3、IncFII(pHN7A8)、IncHI2、Col440I、IncFII(pCoo)、IncHI2A	ble,blaNDM-5,qnrS1,mph(A),aac(3)-Iid,blaLAP-2,sul3,fosA3,floR,aadA1,dfrA14,arr-2,catA2,aph(3')-Ia,blaCTX-M-55,blaTEM,tet(A),aph(6)-Id,aph(3'')-Ib,sul2
EC41	Escherichia coli	IncA/C2、IncX1、IncY	mph(A),ble,blaNDM-1,catB3,aac(6')-Ib-cr5,arr-3,dfrA27,aadA16,tet(A),aac(3)-Iid,sul1,qacEdelta1,aph(3')-Ia,aph(6)-Id,aph(3'')-Ib,sul2,floR
EC42	Escherichia coli	IncX3、ColE10、IncFIA(HI1)、IncFIB(K)、IncFII	blaNDM-5,ble,aph(3')-Ia,blaCMY-2,mef(B),sul3,qacL,aadA1,cmlA1,aadA2,dfrA12,tet(A)
EC43	Escherichia coli	IncA/C2、IncFIB(K)、IncX1	bleO,qacEdelta1,sul1,dfrA12,aac(3)-Iid,aph(3')-Ia,aph(3'')-Ib,sul2,blaTEM-238,aph(6)-Id,aadA2,floR,tet(A),mph(A),oqxA,oqxB,ble(100%),blaNDM-1,catB3,sul3,qacL,aac(6')-Ib-cr5,arr-3,dfrA27,aadA16,ble,aph(3')-Iia
EC44	Escherichia coli	IncA/C2、IncFIB(K)、IncX1	bleO,qacEdelta1,sul1,dfrA12,aac(3)-Iid,aph(3')-Ia,aph(3'')-Ib,sul2,blaTEM-238,aph(6)-Id,aadA2,floR,tet(A),mph(A),oqxA,oqxB,ble(100%),blaNDM-1,catB3,sul3,qacL,aac(6')-Ib-cr5,arr-3,dfrA27,aadA16,ble,aph(3')-Iia
EC45	Escherichia coli	IncA/C2、IncX1、IncY	mph(A),ble,blaNDM-1,catB3,aadA16,dfrA27,arr-3,aac(6')-Ib-cr5,tet(A),aac(3)-Iid,qacEdelta1,sul1,aph(3')-Ia,sul2,aph(3'')-Ib,aph(6)-Id,floR
EC46	Escherichia coli	IncX3、IncFII(pHN7A8)、IncFIB(K)、Col440I	blaTEM,dfrA1,aadA1,qacEdelta1,blaNDM-5,ble,tet(A),aph(6)-Id,aph(3'')-Ib,sul2,qnrS1,floR,tet(M),mph(A),aph(3')-Iia,ble,blaCTX-M-55,bleO
EC47	Escherichia coli	IncX3、IncFII(pHN7A8)、IncFIB(K)、Col440I	blaTEM,dfrA1,aadA1,qacEdelta1,blaNDM-5,ble,tet(A),aph(6)-Id,aph(3'')-Ib,sul2,qnrS1,floR,tet(M),mph(A),aph(3')-Iia,ble,blaCTX-M-55,bleO
EC48	Escherichia coli	IncX3、ColE10、IncFIA(HI1)、IncFIB(K)、IncFII、IncX1、IncY	aac(3)-Iid,qnrS1,blaNDM-5,ble,tet(A),blaTEM-1,aph(3')-Ia,blaCMY-2,dfrA12,aadA2,cmlA1,aadA1,qacL,sul3,mef(B),floR
EC49	Escherichia coli	Col(MG828)、Col440I，IncFIB(AP001918)，IncFII(pHN7A8)，IncHI2，IncHI2A，IncI，IncX3	aph(4)-Ia，aph(3')-Ia，aac(3)-IV，aph(6)-Id，aph(3'')-Ib，aadA24，aadA22，aadA1，aadA1，ant(3'')-Ia，blaNDM-5，blaCTX-M-55，blaOXA-10，fosA3，lnu(F)，floR，cml，qnrS1，ARR-2，sul3，sul2，tet(A)，tet(A)，tet(A)，dfrA14，formA
EC5	Escherichia coli	IncX3、ColE10、IncFIA(HI1)、IncFIB(K)、IncFII、IncX1	aac(3)-Iid,qnrS1,ble,blaNDM-5,blaTEM-1,blaCMY-2,floR
EC50	Klebsiella pneumoniae	IncFIB(AP001918)、IncFIB(pLF82)、IncFII、IncFII、IncI1、IncX1	aph(4)-Ia，aac(3)-IV，aadA2，rmtB，blaCTX-M-199，blaCTX-M-199，blaCTX-M-64，blaCTX-M-64，blaNDM-5，blaTEM-1B，blaCTX-M-64，fosA3，mph(A)，floR，qnrS1，sul2，sul1，tet(A)，dfrA12，dfrA14，formA，qacE，sitABCD
EC51	Escherichia coli	IncFII、IncX1、IncR、IncI2	aadA2,rmtB,formA,dfrA12,sul1,aadA2,blaNDM-5,blaTEM-1B,blaCMY-38,qacE,ermE,bleMBL
EC52	Escherichia coli	IncFII、IncX1、IncR、IncI2	aadA2,rmtB,formA,dfrA12,sul1,aadA2,blaNDM-5,blaTEM-1B,blaCMY-38,qacE,ermE,bleMBL
EC53	Escherichia coli	IncFII、IncX1、IncR、IncI2	aadA2,rmtB,formA,dfrA12,sul1,aadA2,blaNDM-5,blaTEM-1B,blaCMY-38,qacE,ermE,bleMBL
EC54	Escherichia coli	IncFII、IncX1、IncR、IncI2	aadA2,rmtB,formA,dfrA12,sul1,aadA2,blaNDM-5,blaTEM-1B,blaCMY-38,qacE,ermE,bleMBL
EC55	Escherichia coli	IncFII、IncX1、IncR、IncI2	aadA2,rmtB,formA,dfrA12,sul1,aadA2,blaNDM-5,blaTEM-1B,blaCMY-38,qacE,ermE,bleMBL
EC56	Escherichia coli	IncFII、IncX1、IncR、IncI2	aadA2,rmtB,formA,dfrA12,sul1,aadA2,blaNDM-5,blaTEM-1B,blaCMY-38,qacE,ermE,bleMBL
EC57	Escherichia coli	IncFII、IncX1、IncR、IncI2	aadA2,rmtB,formA,dfrA12,sul1,aadA2,blaNDM-5,blaTEM-1B,blaCMY-38,qacE,ermE,bleMBL
EC6	Escherichia coli	IncX3、ColE10、IncFII、IncX1、IncY	aac(3)-Iid,qnrS1,ble,blaNDM-5,blaTEM-1,blaCMY-2,floR
EC7	Escherichia coli	IncA/C2、IncFIB(K)、IncX1	bleO,qacEdelta1,sul1,dfrA12,aac(3)-Iid,aph(3')-Ia,aph(3'')-Ib,sul2,blaTEM-238,aph(6)-Id,aadA2,floR,tet(A),mph(A),oqxA,oqxB,ble(100%),blaNDM-1,catB3,sul3,qacL,aac(6')-Ib-cr5,arr-3,dfrA27,aadA16,ble,aph(3')-Iia
EC8	Escherichia coli	IncX3、ColE10、IncFIA(HI1)、IncFIB(K)、IncFII	ble,blaNDM-5,aph(3')-Ia,blaCMY-2,tet(A),dfrA12,aadA2,cmlA1,aadA1,qacL,sul3,mef(B)
EC9	Escherichia coli	IncX3、ColE10、IncFIA(HI1)、IncFIB(K)、IncFII、IncX1	aac(3)-Iid,qnrS1,ble,blaNDM-5,blaTEM-1,blaCMY-2,floR
KP1	Klebsiella pneumoniae	IncA/C2、IncFIA(HI1)、IncFIB(K)、IncFIB(pKPHS1)、IncFII(K)	aph(6)-Id,aph(3'')-Ib,sul2,fosA,oqxB,oqxA,blaLAP-2,mph(A),floR,catB3,blaNDM-1,ble,aac(6')-Ib-cr5,arr-3,dfrA27,aadA16,blaSHV-1,tet(A),qnrS1,aac(3)-Iid,sul1,qacEdelta1,dfrA1,aph(3')-Ia
KP17	Klebsiella pneumoniae	IncA/C2、IncFIA(HI1)、IncFIB(K)、IncFIB(pKPHS1)、IncFII(K)、IncFII(K)	aph(6)-Id，aph(3'')-Ib，aadA16，aac(6')-Ib-cr，aac(3)-IId，aph(3')-Ia，blaSHV-164，blaSHV-59，blaLAP-2，blaNDM-1，fosA，mph(A)，floR，catB3，OqxB，OqxA，aac(6')-Ib-cr，qnrS1，ARR-3，sul2，sul1，tet(A)，dfrA27，dfrA1，OqxB，OqxA，qacE
KP2	Klebsiella pneumoniae	IncX3、ColRNAI、IncFII(pHN7A8)、IncQ1、IncFIB(K)、IncFII、IncX4	blaSHV-11,oqxB19,oqxA,fosA,aac(6')-Ib-cr5,arr-3,dfrA27,aadA16,qacEdelta1,sul1,mph(A),tet(A),floR,sul2,aph(3'')-Ib,aph(6)-Id,ble,blaNDM-1,blaCTX-M-55,aac(3)-Iid,rmtB1,blaTEM
KP3	Klebsiella pneumoniae	IncA/C2、IncFIA(HI1)、IncFIB(K)、IncFIB(pKPHS1)、IncFII(K)	sul2,aph(3'')-Ib,aph(6)-Id,fosA,oqxB,oqxA,blaLAP-2,blaSHV-1,mph(A),floR,catB3,blaNDM-1,ble,aadA16,dfrA27,arr-3,aac(6')-Ib-cr5,tet(A),qnrS1,aac(3)-Iid,sul1,qacEdelta1,dfrA1,aph(3')-Ia
KP4	Klebsiella pneumoniae	IncA/C2、IncFIA(HI1)、IncFIB(K)、IncFIB(pKPHS1)、IncFII(K)	sul2,aph(3'')-Ib,aph(6)-Id,fosA,oqxB,oqxA,blaLAP-2,blaSHV-1,mph(A),floR,catB3,blaNDM-1,ble,aadA16,dfrA27,arr-3,aac(6')-Ib-cr5,tet(A),qnrS1,aac(3)-Iid,sul1,qacEdelta1,dfrA1,aph(3')-Ia
KP5	Klebsiella pneumoniae	IncA/C2、IncFIA(HI1)、IncFIB(K)、IncFIB(pKPHS1)、IncFII(K)/IncFII(K)	sul2,aph(3'')-Ib,aph(6)-Id,fosA,oqxB,oqxA,blaLAP-2,blaSHV-1,mph(A),floR,catB3,blaNDM-1,ble,aadA16,dfrA27,arr-3,aac(6')-Ib-cr5,tet(A),qnrS1,aac(3)-Iid,sul1,qacEdelta1,dfrA1,aph(3')-Ia
KP6	Klebsiella pneumoniae	IncA/C2、IncFIA(HI1)、IncFIB(K)、IncFIB(pKPHS1)、IncFII(K)/IncFII(K)	aph(6)-Id,aph(3'')-Ib,sul2,fosA,oqxB,oqxA,blaLAP-2,mph(A),floR,catB3,blaNDM-1,ble,aac(6')-Ib-cr5,arr-3,dfrA27,aadA16,blaSHV-1,tet(A),qnrS1,aac(3)-Iid,sul1,qacEdelta1,dfrA1,aph(3')-Ia
KP7	Klebsiella pneumoniae	IncA/C2、IncFIA(HI1)、IncFIB(K)、IncFIB(pKPHS1)、IncFII(K)/IncFII(K)	sul2,aph(3'')-Ib,aph(6)-Id,fosA,oqxB,oqxA,blaLAP-2,blaSHV-1,mph(A),floR,catB3,blaNDM-1,ble,aadA16,dfrA27,arr-3,aac(6')-Ib-cr5,tet(A),qnrS1,aac(3)-Iid,sul1,qacEdelta1,dfrA1,aph(3')-Ia
KP8	Klebsiella pneumoniae	IncA/C2、IncFIA(HI1)、IncFIB(K)、IncFIB(pKPHS1)、IncFII(K)/IncFII(K)	sul2,aph(3'')-Ib,aph(6)-Id,fosA,oqxB,oqxA,blaLAP-2,blaSHV-1,mph(A),floR,catB3,blaNDM-1,ble,aadA16,dfrA27,arr-3,aac(6')-Ib-cr5,tet(A),qnrS1,aac(3)-Iid,sul1,qacEdelta1,dfrA1,aph(3')-Ia
KQ1	Klebsiella quasipneumoniae	IncX3、IncHI1B、Col(MG828)、IncFIB(K)、IncFIB(Mar)、IncFII(K)	blaOKP-A,fosA,oqxA,oqxB,ble,blaNDM-5,qnrS1,blaLAP-2,qnrB4,blaDHA-1,qacE,sul1,armA,msr(E),mph(E),floR,sul2,aph(4)-Ia,aac(3)-Iva,toprJ1,tmexD1,tmexC1,sul3,qacL,aadA1,cmlA1,tet(A),bleO,aph(6)-Id,aph(3'')-Ib,dfrA12,aph(3')-Ia,aadA2
KQ10	Klebsiella quasipneumoniae	IncX3、IncHI1B、Col(MG828)/Col(MG828)、IncFIB(K)、IncFIB(Mar)、IncFII(K)	fosA,blaOKP-A,oqxB,oqxA,ble,blaNDM-5,qnrS1,blaLAP-2,mph(E),msr(E),armA,sul1,qacE,blaDHA-1,qnrB4,aac(3)-Iva,aph(4)-Ia,sul2,floR,toprJ1,tmexD1,tmexC1,cmlA1,aadA1,qacL,sul3,tet(A),bleO,aph(6)-Id,aph(3'')-Ib,dfrA12,aph(3')-Ia,aadA2
KQ11	Klebsiella quasipneumoniae	IncX3、IncHI1B、Col(MG828)/Col(MG828)、IncFIB(K)、IncFIB(Mar)、IncFII(K)	blaOKP-A,fosA,oqxA,oqxB,ble,blaNDM-5,qnrS1,blaLAP-2,qnrB4,blaDHA-1,qacE,sul1,armA,msr(E),mph(E),floR,sul2,aph(4)-Ia,aac(3)-Iva,toprJ1,tmexD1,tmexC1,sul3,qacL,aadA1,cmlA1,tet(A),bleO,aph(6)-Id,aph(3'')-Ib,dfrA12,aph(3')-Ia,aadA2
KQ12	Klebsiella quasipneumoniae	IncX3、IncHI1B、Col(MG828)/Col(MG828)、IncFIB(K)、IncFIB(Mar)、IncFII(K)	blaOKP-A,fosA,oqxA,oqxB,ble,blaNDM-5,qnrS1,blaLAP-2,qnrB4,blaDHA-1,qacE,sul1,armA,msr(E),mph(E),floR,sul2,aph(4)-Ia,aac(3)-Iva,toprJ1,tmexD1,tmexC1,sul3,qacL,aadA1,cmlA1,tet(A),bleO,aph(6)-Id,aph(3'')-Ib,dfrA12,aph(3')-Ia,aadA2
KQ13	Klebsiella quasipneumoniae（准肺炎克雷伯菌）	IncX3、IncHI1B、Col(MG828)、IncFIB(K)、IncFIB(Mar)、IncFII(K)	blaOKP-A,fosA,oqxA,oqxB,ble,blaNDM-5,qnrS1,blaLAP-2,qnrB4,blaDHA-1,qacE,sul1,armA,msr(E),mph(E),floR,sul2,aph(4)-Ia,aac(3)-Iva,toprJ1,tmexD1,tmexC1,sul3,qacL,aadA1,cmlA1,tet(A),bleO,aph(6)-Id,aph(3'')-Ib,dfrA12,aph(3')-Ia,aadA2
KQ14	Klebsiella quasipneumoniae	Col(MG828)、IncFIB(K)、IncFIB(Mar)、IncFII(K)、IncHI1B、IncX3	armA，aph(4)-Ia，aac(3)-IV，aadA1，aadA1，aph(3')-IIa，aph(6)-Id，aph(3'')-Ib，aph(3')-Ia，aadA2b，blaOKP-A-4，blaOKP-A-2，blaNDM-5，blaLAP-2，blaDHA-1，fosA，msr(E)，mph(E)，floR，cmlA1，OqxB，OqxA，qnrS1，qnrB4，sul1，sul2，sul3，tet(A)，dfrA12，OqxB，OqxA
KQ15	Klebsiella quasipneumoniae	Col(MG828)、Col(MG828)、IncFIB(K)、IncFIB(Mar)、IncFII(K)、IncHI1B、IncX3	armA，aph(4)-Ia，aac(3)-IV，aadA1，aadA1，aph(6)-Id，aph(3'')-Ib，aph(3')-Ia，aadA2b，blaOKP-A-4，blaOKP-A-2，blaNDM-5，blaLAP-2，blaDHA-1，fosA，msr(E)，mph(E)，floR，cmlA1，OqxB，OqxA，qnrS1，qnrB4，sul1，sul2，sul3，tet(A)，dfrA12，OqxB，OqxA，qacE
KQ16	Klebsiella quasipneumoniae	Col(MG828)、Col(MG828)、IncFIB(K)、IncFIB(Mar)、IncFII(K)、IncHI1B、IncX3	aph(4)-Ia，aac(3)-IV，armA，aadA1，aadA1，aph(6)-Id，aph(3'')-Ib，aph(3')-Ia，aadA2b，blaOKP-A-4，blaOKP-A-2，blaNDM-5，blaLAP-2，blaDHA-1，fosA，msr(E)，mph(E)，floR，cmlA1，OqxB，OqxA，qnrS1，qnrB4，sul2，sul1，sul3，tet(A)，dfrA12，OqxB，OqxA，qacE
KQ17	Klebsiella quasipneumoniae	Col(MG828)、Col(MG828)、IncFIB(K)、IncFIB(Mar)、IncFII(K)、IncHI1B、IncX3	aph(4)-Ia，aac(3)-IV，armA，aadA1，aadA1，aph(6)-Id，aph(3'')-Ib，aph(3')-Ia，aadA2b，blaOKP-A-4，blaOKP-A-2，blaNDM-5，blaLAP-2，blaDHA-1，fosA，msr(E)，mph(E)，floR，cmlA1，OqxB，OqxA，qnrS1，qnrB4，sul2，sul1，sul3，tet(A)，dfrA12，OqxB，OqxA，qacE
KQ18	Klebsiella quasipneumoniae	Col(MG828)、Col(MG828)、IncFIB(K)、IncFIB(Mar)、IncFII(K)、IncHI1B、IncX3	armA，aph(4)-Ia，aac(3)-IV，aadA1，aadA1，aph(6)-Id，aph(3'')-Ib，aph(3')-Ia，aadA2b，blaOKP-A-4，blaOKP-A-2，blaNDM-5，blaLAP-2，blaDHA-1，fosA，msr(E)，mph(E)，floR，cmlA1，OqxB，OqxA，qnrS1，qnrB4，sul1，sul2，sul3，tet(A)，dfrA12，OqxB，OqxA，qacE
KQ19	Klebsiella quasipneumoniae	Col(MG828)、Col(MG828)、IncFIB(K)、IncFIB(Mar)、IncFII(K)、IncHI1B、IncX3	armA，aph(4)-Ia，aac(3)-IV，aadA1，aadA1，aph(6)-Id，aph(3'')-Ib，aph(3')-Ia，aadA2b，blaOKP-A-4，blaOKP-A-2，blaNDM-5，blaLAP-2，blaDHA-1，fosA，msr(E)，mph(E)，floR，cmlA1，OqxB，OqxA，qnrS1，qnrB4，sul1，sul2，sul3，tet(A)，dfrA12，OqxB，OqxA，qacE
KQ2	Klebsiella quasipneumoniae	IncX3、IncHI1B、Col(MG828)/Col(MG828)、IncFIB(K)、IncFIB(Mar)、IncFII(K)	fosA,oqxB,oqxA,blaOKP-A,ble,blaNDM-5,qnrS1,blaLAP-2,qnrB4,blaDHA-1,qacE,sul1,armA,msr(E),mph(E),floR,sul2,aph(4)-Ia,aac(3)-Iva,toprJ1,tmexD1,tmexC1,cmlA1,aadA1,qacL,sul3,tet(A),bleO,aph(6)-Id,aph(3'')-Ib,dfrA12,aph(3')-Ia,aadA2
KQ20	Klebsiella quasipneumoniae	Col(MG828)、Col(MG828)、IncFIB(K)、IncFIB(Mar)、IncFII(K)、IncHI1B、IncX3	armA，aph(4)-Ia，aac(3)-IV，aadA1，aadA1，aph(6)-Id，aph(3'')-Ib，aph(3')-Ia，aadA2b，blaOKP-A-4，blaOKP-A-2，blaNDM-5，blaLAP-2，blaDHA-1，fosA，msr(E)，mph(E)，floR，cmlA1，OqxB，OqxA，qnrS1，qnrB4，sul1，sul2，sul3，tet(A)，dfrA12，OqxB，OqxA，qacE
KQ21	Klebsiella quasipneumoniae	Col(MG828)、Col(MG828)、IncFIB(K)、IncFIB(Mar)、IncFII(K)、IncHI1B、IncX3	armA，aph(4)-Ia，aac(3)-IV，aadA1，aadA1，aph(6)-Id，aph(3'')-Ib，aph(3')-Ia，aadA2b，blaOKP-A-4，blaOKP-A-2，blaNDM-5，blaLAP-2，blaDHA-1，fosA，msr(E)，mph(E)，floR，cmlA1，OqxB，OqxA，qnrS1，qnrB4，sul1，sul2，sul3，tet(A)，dfrA12，OqxB，OqxA，qacE
KQ22	Klebsiella quasipneumoniae	Col(MG828)、Col(MG828)、IncFIB(K)、IncFIB(Mar)、IncFII(K)、IncHI1B、IncX3	armA，aph(4)-Ia，aac(3)-IV，aadA1，aadA1，aph(6)-Id，aph(3'')-Ib，aph(3')-Ia，aadA2b，blaOKP-A-4，blaOKP-A-2，blaNDM-5，blaLAP-2，blaDHA-1，fosA，msr(E)，mph(E)，floR，cmlA1，OqxB，OqxA，qnrS1，qnrB4，sul1，sul2，sul3，tet(A)，dfrA12，OqxB，OqxA，qacE
KQ23	Klebsiella quasipneumoniae	IncFIB(K)、IncFII(K)，IncX1，IncX3	aph(6)-Idaph(3'')-Ibaph(3'')-Ibaph(3'')-Ibaph(3'')-IbaadA2blaOKP-B-15blaOKP-B-2blaNDM-1blaLAP-2fosAlnu(F)floROqxBOqxAqnrS1sul2sul1tet(X4)tet(A)dfrA12OqxBOqxAqacE
KQ24	Klebsiella quasipneumoniae	Col(MG828)，IncFIB(K)，IncFIB(Mar)，IncFII(K)，IncHI1B，IncX3	armAaph(4)-Iaaac(3)-IVaadA1aadA1aph(6)-Idaph(3'')-Ibaph(3')-IaaadA2b blaOKP-A-4blaOKP-A-2blaNDM-5blaLAP-2blaDHA-1fosAmsr(E)mph(E)floRcmlA1 OqxBOqxAqnrS1qnrB4sul1sul2sul3tet(A)dfrA12OqxBOqxA、qacE
KQ25	Klebsiella quasipneumoniae	Col(MG828)、IncFIB(K)、IncFIB(Mar)、IncFII(K)、IncHI1B、IncX3	armA，aph(4)-Ia，aac(3)-IV，aadA1，aadA1，aph(6)-Id，aph(3'')-Ib，aph(3')-Ia，aadA2b，blaOKP-A-4，blaOKP-A-2，blaNDM-5，blaLAP-2，blaDHA-1，fosA，msr(E)，mph(E)，floR，cmlA1，OqxB，OqxA，qnrS1，qnrB4，sul1，sul2，sul3，tet(A)，dfrA12，OqxB，OqxA，qacE
KQ26	Klebsiella quasipneumoniae	Col(MG828)、IncFIB(K)、IncFII(K)、IncX1、IncX3	aph(6)-Id，aph(3'')-Ib，aph(3'')-Ib，aph(3'')-Ib，aph(3'')-Ib，aadA2，blaOKP-B-15，blaOKP-B-2，blaNDM-1，blaLAP-2，fosA，lnu(F)，floR，OqxB，OqxA，qnrS1，sul2，sul1，tet(X4)，tet(A)，dfrA12，OqxB，OqxA，qacE
KQ27	Klebsiella quasipneumoniae	IncFIB(K)、IncFII(K)、IncX1、IncX3	aph(6)-Id，aph(3'')-Ib，aph(3'')-Ib，aph(3'')-Ib，aph(3'')-Ib，aadA2，blaOKP-B-15，blaOKP-B-2，blaNDM-1，blaLAP-2，fosA，lnu(F)，floR，OqxB，OqxA，qnrS1，sul2，sul1，tet(X4)，tet(A)，dfrA12，OqxB，OqxA，qacE
KQ28	Klebsiella quasipneumoniae	Col(MG828)、IncFIB(K)、IncFIB(Mar)、IncFII(K)、IncHI1B、IncX3	armA，aph(4)-Ia，aac(3)-IV，aadA1，aadA1，aph(6)-Id，aph(3'')-Ib，aph(3')-Ia，aadA2b，blaOKP-A-4，blaOKP-A-2，blaNDM-5，blaLAP-2，blaDHA-1，fosA，msr(E)，mph(E)，floR，cmlA1，OqxB，OqxA，qnrS1，qnrB4，sul1，sul2，sul3，tet(A)，dfrA12，OqxB，OqxA，qacE
KQ29	Klebsiella quasipneumoniae	IncFIB(K)、IncFII(K)、IncX1、IncX3	aph(6)-Id，aph(3'')-Ib，aph(3'')-Ib，aph(3'')-Ib，aph(3'')-Ib，aadA2，blaOKP-B-15，blaOKP-B-2，blaNDM-1，blaLAP-2，fosA，lnu(F)，floR，OqxB，OqxA，qnrS1，sul2，sul1，tet(X4)，tet(A)，dfrA12，OqxB，OqxA，qacE
KQ3	Klebsiella quasipneumoniae	IncX3、IncHI1B、Col(MG828)/Col(MG828)、IncFIB(K)、IncFIB(Mar)、IncFII(K)	blaOKP-A,fosA,oqxA,oqxB,ble,blaNDM-5,qnrS1,blaLAP-2,qnrB4,blaDHA-1,qacE,sul1,armA,msr(E),mph(E),floR,sul2,aph(4)-Ia,aac(3)-Iva,toprJ1,tmexD1,tmexC1,sul3,qacL,aadA1,cmlA1,tet(A),bleO,aph(6)-Id,aph(3'')-Ib,dfrA12,aph(3')-Ia,aadA2
KQ30	Klebsiella quasipneumoniae	IncFIB(K)、IncFII(K)、IncX1、IncX3	aph(6)-Id，aph(3'')-Ib，aph(3'')-Ib，aph(3'')-Ib，aph(3'')-Ib，aadA2，blaOKP-B-15，blaOKP-B-2，blaNDM-1，blaLAP-2，fosA，lnu(F)，floR，OqxB，OqxA，qnrS1，sul2，sul1，tet(X4)，tet(A)，dfrA12，OqxB，OqxA，qacE
KQ31	Klebsiella quasipneumoniae	Col(MG828)、Col(MG828)、IncFIB(K)、IncFIB(Mar)、IncFII(K)、IncHI1B、IncX3	armA，aph(4)-Ia，aac(3)-IV，aadA1，aadA1，aph(6)-Id，aph(3'')-Ib，aph(3')-Ia，aadA2b，blaOKP-A-4，blaOKP-A-2，blaNDM-5，blaLAP-2，blaDHA-1，fosA，msr(E)，mph(E)，floR，cmlA1，OqxB，OqxA，qnrS1，qnrB4，sul1，sul2，sul3，tet(A)，dfrA12，OqxB，OqxA，qacE
KQ4	Klebsiella quasipneumoniae	IncX3、IncHI1B、Col(MG828)/Col(MG828)、IncFIB(K)、IncFIB(Mar)、IncFII(K)	fosA,oqxA,oqxB,qnrS1,blaLAP-2,qnrB4,blaDHA-1,qacE,sul1,armA,msr(E),mph(E),floR,sul2,aph(4)-Ia,aac(3)-Iva,toprJ1,tmexD1,tmexC1,sul3,qacL,aadA1,cmlA1,tet(A),blaNDM-5,ble,bleO,aph(6)-Id,aph(3'')-Ib,dfrA12,aph(3')-Ia,aadA2,blaOKP-A
KQ5	Klebsiella quasipneumoniae	IncX3、IncHI1B、Col(MG828)/Col(MG828)、IncFIB(K)、IncFIB(Mar)、IncFII(K)	blaOKP-A,fosA,oqxA,oqxB,ble,blaNDM-5,qnrS1,blaLAP-2,qnrB4,blaDHA-1,qacE,sul1,armA,msr(E),mph(E),floR,sul2,aph(4)-Ia,aac(3)-Iva,toprJ1,tmexD1,tmexC1,sul3,qacL,aadA1,cmlA1,tet(A),bleO,aph(6)-Id,aph(3'')-Ib,dfrA12,aph(3')-Ia,aadA2
KQ6	Klebsiella quasipneumoniae	IncX3、IncHI1B、Col(MG828)/Col(MG828)、IncFIB(K)、IncFIB(Mar)、IncFII(K)	blaOKP-A,fosA,oqxA,oqxB,ble,blaNDM-5,qnrS1,blaLAP-2,qnrB4,blaDHA-1,qacE,sul1,armA,msr(E),mph(E),floR,sul2,aph(4)-Ia,aac(3)-Iva,toprJ1,tmexD1,tmexC1,sul3,qacL,aadA1,cmlA1,tet(A),bleO,aph(6)-Id,aph(3'')-Ib,dfrA12,aph(3')-Ia,aadA2
KQ7	Klebsiella quasipneumoniae	IncX3、IncHI1B、Col(MG828)/Col(MG828)、IncFIB(K)、IncFIB(Mar)、IncFII(K)	fosA,oqxA,oqxB,ble,blaNDM-5,qnrS1,blaLAP-2,blaOKP-A,mph(E),msr(E),armA,sul1,qacE,blaDHA-1,qnrB4,sul2,aph(4)-Ia,aac(3)-Iva,tmexC1,tmexD1,toprJ1,sul3,qacL,aadA1,cmlA1,tet(A),bleO,aph(6)-Id,aph(3'')-Ib,dfrA12,aph(3')-Ia,aadA2
KQ8	Klebsiella quasipneumoniae	IncX3、IncHI1B、Col(MG828)/Col(MG828)、IncFIB(K)、IncFIB(Mar)、IncFII(K)	fosA,oqxB,oqxA,blaOKP-A,ble,blaNDM-5,qnrS1,blaLAP-2,qnrB4,blaDHA-1,qacE,sul1,armA,msr(E),mph(E),floR,sul2,aph(4)-Ia,aac(3)-Iva,toprJ1,tmexD1,tmexC1,cmlA1,aadA1,qacL,sul3,tet(A),bleO,aph(6)-Id,aph(3'')-Ib,dfrA12,aph(3')-Ia,aadA2
KQ9	Klebsiella quasipneumoniae	IncX3、IncHI1B、Col(MG828)/Col(MG828)、Col3M、IncFIB(K)、IncFIB(Mar)、IncFII(K)、IncX8	aph(3')-Ia,aadA2,blaOKP-A,fosA,oqxA,oqxB,ble,blaNDM-5,floR,qnrS1,blaLAP-2,mph(E),msr(E),armA,sul1,qacE,blaDHA-1,qnrB4,toprJ1,tmexD1,tmexC1,aac(3)-Iva,aph(4)-Ia,sul2,ant(6)-Ia,spw,aph(3')-IIIa,erm(B),cmlA1,aadA1,qacL,sul3,tet(A),bleO,cfr,aph(6)-Id,aph(3'')-Ib,dfrA12
PM1	Proteus mirabilis	IncX3	catA,dfrA27,aadA16,qacEdelta1,sul1,aac(3)-Iva,aph(4)-Ia,sul2,floR,ble,blaNDM-5,ere(A),tet(J),aadA2,aac(6')-Ib-cr5,catB3,arr-3
PVA1	Providencia vermicola_A	Col3M	aac(3)-Iva,aph(4)-Ia,sul2,floR,aph(3')-VI,blaNDM-1,ble,sul1,qacE,aac(6')-Ib,dfrA1,aadA1,blaOXA-10,catB8,ant(2'')-Ia,qnrD1,mph(E),msr(E),aadA2,lnu(F),aph(3')-Ia
PVA2	Providencia vermicola_A	IncA/C2、Col3M	aph(6)-Id,aph(3'')-Ib,sul2,tet(A),floR,qnrD1,dfrA1,aadA1,blaOXA-10,catB8,ant(2'')-Ia,mph(A),arr-3,dfrA27,aadA16,qacE,blaNDM-1,ble,aph(3')-VI,aac(3)-Iid,aph(3')-Ia,sul1,qacE,aac(6')-Ib,catB3
PVA3	Providencia vermicola_A	IncA/C2、Col3M	aph(6)-Id,aph(3'')-Ib,sul2,tet(A),floR,qnrD1,catB3,blaNDM-1,ant(2'')-Ia,ble,catB8,blaOXA-10,aadA1,dfrA1,mph(A),aadA16,dfrA27,arr-3,aac(3)-Iid,sul1,qacEdelta1,aph(3')-Ia,aac(6')-Ib
PVA4	Providencia vermicola_A	Col3M	aac(3)-Iva,aph(4)-Ia,sul2,floR,qacE,sul1,ble,blaNDM-1,aph(3')-VI,sul1,aac(6')-Ib,dfrA1,aadA1,blaOXA-10,catB8,ant(2'')-Ia,mph(E),msr(E),aadA2,lnu(F),qnrD1,aph(3')-Ia

## Sheet: Supplementary Table S5
Supplementary Table S5: SNP matrix for 4 classes of strains in this study.
Number of single nucleotide polymorphisms (SNPs) identified between 57 blaNDM-positive E. coli strains.											SNP≤35：Light red background
snp-dists 0.7.0	EC1.fasta	EC10.fasta	EC11.fasta	EC12.fasta	EC13.fasta	EC14.fasta	EC15.fasta	EC16.fasta	EC17.fasta	EC18.fasta	EC19.fasta	EC2.fasta	EC20.fasta	EC21.fasta	EC22.fasta	EC23.fasta	EC24.fasta	EC25.fasta	EC26.fasta	EC27.fasta	EC28.fasta	EC29.fasta	EC3.fasta	EC30.fasta	EC31.fasta	EC32.fasta	EC33.fasta	EC34.fasta	EC35.fasta	EC36.fasta	EC37.fasta	EC38.fasta	EC39.fasta	EC4.fasta	EC40.fasta	EC41.fasta	EC42.fasta	EC43.fasta	EC44.fasta	EC45.fasta	EC46.fasta	EC47.fasta	EC48.fasta	EC49.fasta	EC5.fasta	EC50.fasta	EC51.fasta	EC52.fasta	EC53.fasta
EC1.fasta	0	40	15	22913	25	24016	24018	24017	15	15	24919	31669	24017	24016	24021	24017	24919	31672	31643	21851	15	15	42	15	15	24919	21187	25320	25317	25316	25317	25319	31672	15	25319	21188	15	31672	31672	21186	25787	25787	15	24001	15	24920	23199	23201	23202
EC10.fasta	40	0	25	22924	35	24034	24034	24033	25	25	24933	31690	24033	24034	24037	24033	24933	31690	31661	21866	25	25	52	25	25	24933	21202	25334	25334	25333	25334	25336	31690	25	25336	21201	25	31690	31690	21201	25815	25815	25	24030	25	24934	23219	23219	23220
EC11.fasta	15	25	0	22914	10	24021	24023	24022	0	0	24921	31677	24022	24021	24026	24022	24921	31680	31651	21853	0	0	27	0	0	24921	21192	25324	25321	25320	25321	25323	31680	0	25323	21191	0	31680	31680	21191	25801	25801	0	24017	0	24922	23203	23203	23204
EC12.fasta	22913	22924	22914	0	22922	20221	20222	20220	22911	22899	18648	28558	20221	20220	20225	20221	18648	28558	28529	18359	22914	22914	22926	22899	22914	18648	18805	20354	20354	20354	20354	20356	28558	22914	20356	18804	22896	28558	28558	18804	16873	16873	22899	21202	22914	18649	16841	16841	16842
EC13.fasta	25	35	10	22922	0	24030	24032	24031	10	10	24929	31686	24031	24030	24035	24031	24929	31689	31660	21861	10	10	37	10	10	24929	21201	25321	25318	25317	25318	25320	31689	10	25320	21200	10	31689	31689	21200	25810	25810	10	24026	10	24930	23212	23212	23213
EC14.fasta	24016	24034	24021	20221	24030	0	2	1	24021	24005	17141	28036	1	0	5	1	17141	28036	28007	9000	24021	24021	23995	24005	24021	17141	20158	19122	19122	19121	19122	19124	28036	24021	19124	20157	24005	28036	28036	20157	22002	22002	24005	21773	24021	17142	15410	15410	15411
EC15.fasta	24018	24034	24023	20222	24032	2	0	1	24021	24007	17142	28036	1	2	5	1	17142	28037	28008	9000	24023	24023	23997	24007	24023	17142	20159	19123	19122	19121	19122	19124	28037	24023	19124	20158	24005	28037	28037	20158	22002	22002	24007	21774	24023	17143	15410	15410	15411
EC16.fasta	24017	24033	24022	20220	24031	1	1	0	24020	24006	17141	28035	0	1	4	0	17141	28036	28007	8998	24022	24022	23996	24006	24022	17141	20158	19122	19121	19120	19121	19123	28036	24022	19123	20157	24004	28036	28036	20157	22000	22000	24006	21773	24022	17142	15409	15409	15410
EC17.fasta	15	25	0	22911	10	24021	24021	24020	0	0	24918	31677	24020	24021	24024	24020	24918	31677	31648	21853	0	0	27	0	0	24918	21189	25321	25321	25320	25321	25323	31677	0	25323	21188	0	31677	31677	21188	25799	25799	0	24014	0	24919	23203	23203	23204
EC18.fasta	15	25	0	22899	10	24005	24007	24006	0	0	24904	31662	24006	24005	24010	24006	24904	31665	31636	21837	0	0	27	0	0	24904	21177	25308	25305	25304	25305	25307	31665	0	25307	21176	0	31665	31665	21176	25786	25786	0	24002	0	24905	23186	23186	23187
EC19.fasta	24919	24933	24921	18648	24929	17141	17142	17141	24918	24904	0	29952	17141	17141	17145	17140	0	29952	29923	16142	24921	24921	24888	24905	24921	0	19866	21209	21210	21210	21209	21211	29952	24921	21212	19866	24902	29951	29952	19867	24505	24505	24905	21554	24921	1	8063	8063	8064
EC2.fasta	31669	31690	31677	28558	31686	28036	28036	28035	31677	31662	29952	0	28035	28036	28039	28035	29952	0	29	27179	31677	31677	31649	31662	31677	29952	28015	25280	25280	25271	21209	25282	0	31677	25282	28015	31662	0	0	28015	29355	29355	31662	28658	31677	29953	27746	27746	27747
EC20.fasta	24017	24033	24022	20221	24031	1	1	0	24020	24006	17141	28035	0	1	4	0	17141	28036	28007	8999	24022	24022	23996	24006	24022	17141	20158	19122	19121	19120	19121	19123	28036	24022	19123	20157	24004	28036	28036	20157	22001	22001	24006	21773	24022	17142	15409	15409	15410
EC21.fasta	24016	24034	24021	20220	24030	0	2	1	24021	24005	17141	28036	1	0	5	1	17141	28036	28007	8999	24021	24021	23995	24005	24021	17141	20158	19122	19122	19121	19122	19124	28036	24021	19124	20157	24005	28036	28036	20157	22001	22001	24005	21773	24021	17142	15410	15410	15411
EC22.fasta	24021	24037	24026	20225	24035	5	5	4	24024	24010	17145	28039	4	5	0	0	17145	28040	28011	9003	24026	24026	24000	24010	24026	17145	20162	19126	19125	19124	19125	19127	28040	24026	19127	20161	24008	28040	28040	20161	22005	22005	24010	21777	24026	17146	15413	15413	15414
EC23.fasta	24017	24033	24022	20221	24031	1	1	0	24020	24006	17140	28035	0	1	0	0	17140	28036	28007	8999	24022	24022	23996	24006	24022	17140	20158	19122	19121	19120	19121	19123	28036	24022	19123	20157	24004	28036	28036	20157	22001	22001	24006	21773	24022	17141	15408	15408	15409
EC24.fasta	24919	24933	24921	18648	24929	17141	17142	17141	24918	24904	0	29952	17141	17141	17145	17140	0	29952	29923	16142	24921	24921	24888	24905	24921	0	19866	21209	21210	21210	21209	21211	29952	24921	21212	19866	24902	29951	29952	19867	24505	24505	24905	21554	24921	1	8063	8063	8064
EC25.fasta	31672	31690	31680	28558	31689	28036	28037	28036	31677	31665	29952	0	28036	28036	28040	28036	29952	0	29	27179	31680	31680	31652	31665	31680	29952	28015	25280	25280	25271	25280	25282	0	31680	25282	28015	31662	0	0	28015	29356	29356	31665	28658	31680	29953	27746	27746	27747
EC26.fasta	31643	31661	31651	28529	31660	28007	28008	28007	31648	31636	29923	29	28007	28007	28011	28007	29923	29	0	27150	31651	31651	31623	31636	31651	29923	28044	25251	25251	25242	25251	25253	29	31651	25253	28044	31633	29	29	28044	29327	29327	31636	28629	31651	29924	27717	27717	27718
EC27.fasta	21851	21866	21853	18359	21861	9000	9000	8998	21853	21837	16142	27179	8999	8999	9003	8999	16142	27179	27150	0	21853	21853	21864	21837	21853	16142	17026	19808	19808	19807	19808	19810	27179	21853	19810	17025	21837	27179	27179	17025	21672	21672	21837	21324	21853	16143	13811	13811	13812
EC28.fasta	15	25	0	22914	10	24021	24023	24022	0	0	24921	31677	24022	24021	24026	24022	24921	31680	31651	21853	0	0	27	0	0	24921	21192	25324	25321	25320	25321	25323	31680	0	25323	21191	0	31680	31680	21191	25801	25801	0	24017	0	24922	23203	23203	23204
EC29.fasta	15	25	0	22914	10	24021	24023	24022	0	0	24921	31677	24022	24021	24026	24022	24921	31680	31651	21853	0	0	27	0	0	24921	21192	25324	25321	25320	25321	25323	31680	0	25323	21191	0	31680	31680	21191	25801	25801	0	24017	0	24922	23203	23203	23204
EC3.fasta	42	52	27	22926	37	23995	23997	23996	27	27	24888	31649	23996	23995	24000	23996	24888	31652	31623	21864	27	27	0	27	27	24888	21203	25292	25289	25288	25289	25291	31652	27	25291	21202	27	31652	31652	21202	25774	25774	27	23983	27	24889	23170	23170	23171
EC30.fasta	15	25	0	22899	10	24005	24007	24006	0	0	24905	31662	24006	24005	24010	24006	24905	31665	31636	21837	0	0	27	0	0	24905	21177	25308	25305	25304	25305	25307	31665	0	25307	21176	0	31665	31665	21176	25786	25786	0	24002	0	24906	23187	23187	23188
EC31.fasta	15	25	0	22914	10	24021	24023	24022	0	0	24921	31677	24022	24021	24026	24022	24921	31680	31651	21853	0	0	27	0	0	24921	21192	25324	25321	25320	25321	25323	31680	0	25323	21191	0	31680	31680	21191	25801	25801	0	24017	0	24922	23203	23203	23204
EC32.fasta	24919	24933	24921	18648	24929	17141	17142	17141	24918	24904	0	29952	17141	17141	17145	17140	0	29952	29923	16142	24921	24921	24888	24905	24921	0	19866	21209	21210	21210	21209	21211	29952	24921	21212	19866	24902	29951	29952	19867	24505	24505	24905	21554	24921	1	8063	8063	8064
EC33.fasta	21187	21202	21192	18805	21201	20158	20159	20158	21189	21177	19866	28015	20158	20158	20162	20158	19866	28015	28044	17026	21192	21192	21203	21177	21192	19866	0	21528	21528	21528	21528	21530	28015	21192	21530	1	21174	28015	28015	1	22093	22093	21177	19848	21192	19867	17616	17616	17617
EC34.fasta	25320	25334	25324	20354	25321	19122	19123	19122	25321	25308	21209	25280	19122	19122	19126	19122	21209	25280	25251	19808	25324	25324	25292	25308	25324	21209	21528	0	0	0	0	2	25280	25324	2	21530	25305	25280	25280	21528	22701	22701	25308	20510	25324	21210	18556	18558	18559
EC35.fasta	25317	25334	25321	20354	25318	19122	19122	19121	25321	25305	21210	25280	19121	19122	19125	19121	21210	25280	25251	19808	25321	25321	25289	25305	25321	21210	21528	0	0	0	0	2	25280	25321	2	21530	25305	25280	25280	21528	22700	22700	25305	20510	25321	21211	18557	18559	18560
EC36.fasta	25316	25333	25320	20354	25317	19121	19121	19120	25320	25304	21210	25271	19120	19121	19124	19120	21210	25271	25242	19807	25320	25320	25288	25304	25320	21210	21528	0	0	0	0	2	25271	25320	2	21530	25304	25271	25271	21528	22698	22698	25304	20509	25320	21211	18557	18559	18560
EC37.fasta	25317	25334	25321	20354	25318	19122	19122	19121	25321	25305	21209	25280	19121	19122	19125	19121	21209	25280	25251	19808	25321	25321	25289	25305	25321	21209	21528	0	0	0	0	2	25280	25321	2	21530	25305	25280	25280	21528	22700	22700	25305	20510	25321	21210	18556	18558	18559
EC38.fasta	25319	25336	25323	20356	25320	19124	19124	19123	25323	25307	21211	25282	19123	19124	19127	19123	21211	25282	25253	19810	25323	25323	25291	25307	25323	21211	21530	2	2	2	2	0	25282	25323	2	21532	25307	25282	25282	21530	22702	22702	25307	20512	25323	21212	18558	18560	18561
EC39.fasta	31672	31690	31680	28558	31689	28036	28037	28036	31677	31665	29952	0	28036	28036	28040	28036	29952	0	29	27179	31680	31680	31652	31665	31680	29952	28015	25280	25280	25271	25280	25282	0	31680	25282	28015	31662	0	0	28015	29356	29356	31665	28658	31680	29953	27746	27746	27747
EC4.fasta	15	25	0	22914	10	24021	24023	24022	0	0	24921	31677	24022	24021	24026	24022	24921	31680	31651	21853	0	0	27	0	0	24921	21192	25324	25321	25320	25321	25323	31680	0	25323	21191	0	31680	31680	21191	25801	25801	0	24017	0	24922	23203	23203	23204
EC40.fasta	25319	25336	25323	20356	25320	19124	19124	19123	25323	25307	21212	25282	19123	19124	19127	19123	21212	25282	25253	19810	25323	25323	25291	25307	25323	21212	21530	2	2	2	2	2	25282	25323	0	21532	25307	25282	25282	21530	22702	22702	25307	20512	25323	21213	18559	18561	18562
EC41.fasta	21188	21201	21191	18804	21200	20157	20158	20157	21188	21176	19866	28015	20157	20157	20161	20157	19866	28015	28044	17025	21191	21191	21202	21176	21191	19866	1	21530	21530	21530	21530	21532	28015	21191	21532	0	21173	28015	28015	0	22092	22092	21176	19848	21191	19867	17615	17615	17616
EC42.fasta	15	25	0	22896	10	24005	24005	24004	0	0	24902	31662	24004	24005	24008	24004	24902	31662	31633	21837	0	0	27	0	0	24902	21174	25305	25305	25304	25305	25307	31662	0	25307	21173	0	31662	31662	21173	25784	25784	0	23999	0	24903	23187	23187	23188
EC43.fasta	31672	31690	31680	28558	31689	28036	28037	28036	31677	31665	29951	0	28036	28036	28040	28036	29951	0	29	27179	31680	31680	31652	31665	31680	29951	28015	25280	25280	25271	25280	25282	0	31680	25282	28015	31662	0	0	28015	29356	29356	31665	28658	31680	29952	27745	27745	27746
EC44.fasta	31672	31690	31680	28558	31689	28036	28037	28036	31677	31665	29952	0	28036	28036	28040	28036	29952	0	29	27179	31680	31680	31652	31665	31680	29952	28015	25280	25280	25271	25280	25282	0	31680	25282	28015	31662	0	0	28015	29356	29356	31665	28658	31680	29953	27746	27746	27747
EC45.fasta	21186	21201	21191	18804	21200	20157	20158	20157	21188	21176	19867	28015	20157	20157	20161	20157	19867	28015	28044	17025	21191	21191	21202	21176	21191	19867	1	21528	21528	21528	21528	21530	28015	21191	21530	0	21173	28015	28015	0	22092	22092	21176	19847	21191	19868	17616	17616	17617
EC46.fasta	25787	25815	25801	16873	25810	22002	22002	22000	25799	25786	24505	29355	22001	22001	22005	22001	24505	29356	29327	21672	25801	25801	25774	25786	25801	24505	22093	22701	22700	22698	22700	22702	29356	25801	22702	22092	25784	29356	29356	22092	0	0	25786	20796	25801	24506	22157	22157	22158
EC47.fasta	25787	25815	25801	16873	25810	22002	22002	22000	25799	25786	24505	29355	22001	22001	22005	22001	24505	29356	29327	21672	25801	25801	25774	25786	25801	24505	22093	22701	22700	22698	22700	22702	29356	25801	22702	22092	25784	29356	29356	22092	0	0	25786	20796	25801	24506	22157	22157	22158
EC48.fasta	15	25	0	22899	10	24005	24007	24006	0	0	24905	31662	24006	24005	24010	24006	24905	31665	31636	21837	0	0	27	0	0	24905	21177	25308	25305	25304	25305	25307	31665	0	25307	21176	0	31665	31665	21176	25786	25786	0	24002	0	24906	23187	23187	23188
EC49.fasta	24001	24030	24017	21202	24026	21773	21774	21773	24014	24002	21554	28658	21773	21773	21777	21773	21554	28658	28629	21324	24017	24017	23983	24002	24017	21554	19848	20510	20510	20509	20510	20512	28658	24017	20512	19848	23999	28658	28658	19847	20796	20796	24002	0	24017	21555	19072	19073	19074
EC5.fasta	15	25	0	22914	10	24021	24023	24022	0	0	24921	31677	24022	24021	24026	24022	24921	31680	31651	21853	0	0	27	0	0	24921	21192	25324	25321	25320	25321	25323	31680	0	25323	21191	0	31680	31680	21191	25801	25801	0	24017	0	24922	23203	23203	23204
EC50.fasta	24920	24934	24922	18649	24930	17142	17143	17142	24919	24905	1	29953	17142	17142	17146	17141	1	29953	29924	16143	24922	24922	24889	24906	24922	1	19867	21210	21211	21211	21210	21212	29953	24922	21213	19867	24903	29952	29953	19868	24506	24506	24906	21555	24922	0	8064	8064	8065
EC51.fasta	23199	23219	23203	16841	23212	15410	15410	15409	23203	23186	8063	27746	15409	15410	15413	15408	8063	27746	27717	13811	23203	23203	23170	23187	23203	8063	17616	18556	18557	18557	18556	18558	27746	23203	18559	17615	23187	27745	27746	17616	22157	22157	23187	19072	23203	8064	0	0	1
EC52.fasta	23201	23219	23203	16841	23212	15410	15410	15409	23203	23186	8063	27746	15409	15410	15413	15408	8063	27746	27717	13811	23203	23203	23170	23187	23203	8063	17616	18558	18559	18559	18558	18560	27746	23203	18561	17615	23187	27745	27746	17616	22157	22157	23187	19073	23203	8064	0	0	1
EC53.fasta	23202	23220	23204	16842	23213	15411	15411	15410	23204	23187	8064	27747	15410	15411	15414	15409	8064	27747	27718	13812	23204	23204	23171	23188	23204	8064	17617	18559	18560	18560	18559	18561	27747	23204	18562	17616	23188	27746	27747	17617	22158	22158	23188	19074	23204	8065	1	1	0
EC54.fasta	23199	23219	23203	16841	23212	15410	15410	15409	23203	23186	8063	27746	15409	15410	15413	15408	8063	27746	27717	13811	23203	23203	23170	23187	23203	8063	17616	18556	18557	18557	18556	18558	27746	23203	18559	17615	23187	27745	27746	17616	22157	22157	23187	19072	23203	8064	0	0	1
EC55.fasta	23202	23220	23204	16842	23213	15411	15411	15410	23204	23187	8064	27747	15410	15411	15414	15409	8064	27747	27718	13812	23204	23204	23171	23188	23204	8064	17617	18559	18560	18560	18559	18561	27747	23204	18562	17616	23188	27746	27747	17617	22158	22158	23188	19074	23204	8065	1	1	0
EC56.fasta	23200	23220	23204	16842	23213	15411	15411	15410	23204	23187	8064	27747	15410	15411	15414	15409	8064	27747	27718	13812	23204	23204	23171	23188	23204	8064	17617	18557	18558	18558	18557	18559	27747	23204	18560	17616	23188	27746	27747	17617	22158	22158	23188	19073	23204	8065	1	1	0
EC57.fasta	23201	23221	23205	16843	23214	15412	15412	15411	23205	23188	8065	27748	15411	15412	15415	15410	8065	27748	27719	13813	23205	23205	23172	23189	23205	8065	17618	18558	18559	18559	18558	18560	27748	23205	18561	17617	23189	27747	27748	17618	22159	22159	23189	19074	23205	8066	2	2	1
EC6.fasta	15	25	0	22911	10	24018	24020	24019	0	0	24918	31674	24019	24018	24023	24019	24918	31677	31648	21850	0	0	27	0	0	24918	21187	25321	25318	25317	25318	25320	31677	0	25320	21186	0	31677	31677	21186	25787	25787	0	24000	0	24919	23200	23200	23201
EC7.fasta	31672	31690	31680	28558	31689	28036	28037	28036	31677	31665	29951	0	28036	28036	28040	28036	29951	0	29	27179	31680	31680	31652	31665	31680	29951	28015	25280	25280	25271	25280	25282	0	31680	25282	28015	31662	0	0	28015	29356	29356	31665	28658	31680	29952	27745	27745	27746
EC8.fasta	15	25	0	22911	10	24021	24021	24020	0	0	24918	31677	24020	24021	24024	24020	24918	31677	31648	21853	0	0	27	0	0	24918	21189	25321	25321	25320	25321	25323	31677	0	25323	21188	0	31677	31677	21188	25799	25799	0	24014	0	24919	23203	23203	23204
EC9.fasta	15	25	0	22911	10	24021	24021	24020	0	0	24918	31677	24020	24021	24024	24020	24918	31677	31648	21853	0	0	27	0	0	24918	21189	25321	25321	25320	25321	25323	31677	0	25323	21188	0	31677	31677	21188	25799	25799	0	24014	0	24919	23203	23203	23204
min: 0 max: 31690
Number of single nucleotide polymorphisms (SNPs) identified between 31 blaNDM-positive Klebsiella quasipneumoniae strains.
snp-dists 0.7.0	KQ10/1-59823	KQ11/1-59823	KQ12/1-59823	KQ13/1-59823	KQ14/1-59823	KQ15/1-59823	KQ16/1-59823	KQ17/1-59823	KQ18/1-59823	KQ19/1-59823	KQ1/1-59823	KQ20/1-59823	KQ21/1-59823	KQ22/1-59823	KQ23/1-59823	KQ24/1-59823	KQ25/1-59823	KQ26/1-59823	KQ27/1-59823	KQ28/1-59823	KQ29/1-59823	KQ2/1-59823	KQ30/1-59823	KQ31/1-59823	KQ3/1-59823	KQ4/1-59823	KQ5/1-59823	KQ6/1-59823	KQ7/1-59823	KQ8/1-59823	KQ9/1-59823
KQ10/1-59823	0	4	5	7	4	5	7	8	4	7	5	6	7	3	59811	6	5	59810	59809	7	59810	7	59812	7	5	6	4	5	2	5	6
KQ11/1-59823	4	0	7	9	8	9	9	10	6	9	5	10	9	7	59813	4	9	59812	59811	5	59812	9	59814	9	5	4	6	3	6	7	8
KQ12/1-59823	5	7	0	4	7	6	6	5	5	6	8	7	8	4	59808	5	6	59807	59806	6	59807	4	59809	6	4	7	1	4	5	4	3
KQ13/1-59823	7	9	4	0	5	4	6	5	3	6	8	5	4	8	59808	7	2	59807	59806	6	59807	6	59809	6	8	7	5	6	5	4	5
KQ14/1-59823	4	8	7	5	0	3	5	6	2	5	5	2	5	7	59809	10	5	59808	59807	11	59808	9	59810	5	7	6	6	9	6	9	10
KQ15/1-59823	5	9	6	4	3	0	6	7	3	8	6	5	6	8	59806	9	4	59807	59806	10	59807	10	59807	6	8	9	5	8	7	8	9
KQ16/1-59823	7	9	6	6	5	6	0	1	5	2	6	7	4	6	59810	7	6	59809	59808	8	59809	6	59811	4	10	9	5	8	9	8	7
KQ17/1-59823	8	10	5	5	6	7	1	0	6	1	7	6	5	5	59809	8	5	59808	59807	7	59808	5	59810	5	9	10	6	7	8	7	6
KQ18/1-59823	4	6	5	3	2	3	5	6	0	5	5	4	5	7	59809	8	5	59808	59807	9	59808	9	59810	3	7	6	4	7	6	7	8
KQ19/1-59823	7	9	6	6	5	8	2	1	5	0	6	5	6	4	59810	9	6	59809	59808	8	59809	6	59811	4	8	9	7	8	7	8	7
KQ1/1-59823	5	5	8	8	5	6	6	7	5	6	0	7	8	6	59808	5	6	59807	59806	8	59807	10	59809	6	4	7	7	6	7	10	9
KQ20/1-59823	6	10	7	5	2	5	7	6	4	5	7	0	5	7	59809	12	5	59808	59807	11	59808	7	59810	7	7	8	8	9	6	9	10
KQ21/1-59823	7	9	8	4	5	6	4	5	5	6	8	5	0	10	59812	7	4	59811	59810	8	59811	4	59813	8	12	7	7	8	7	6	7
KQ22/1-59823	3	7	4	8	7	8	6	5	7	4	6	7	10	0	59810	7	6	59809	59808	6	59809	6	59811	6	4	9	5	6	3	6	5
KQ23/1-59823	59811	59813	59808	59808	59809	59806	59810	59809	59809	59810	59808	59809	59812	59810	0	59811	59808	3	2	59812	5	59812	3	59810	59808	59813	59809	59810	59811	59812	59811
KQ24/1-59823	6	4	5	7	10	9	7	8	8	9	5	12	7	7	59811	0	7	59810	59809	3	59810	5	59812	9	5	4	4	3	6	5	4
KQ25/1-59823	5	9	6	2	5	4	6	5	5	6	6	5	4	6	59808	7	0	59807	59806	6	59807	6	59809	8	8	9	7	6	3	4	5
KQ26/1-59823	59810	59812	59807	59807	59808	59807	59809	59808	59808	59809	59807	59808	59811	59809	3	59810	59807	0	1	59811	2	59811	4	59809	59807	59812	59808	59809	59810	59811	59810
KQ27/1-59823	59809	59811	59806	59806	59807	59806	59808	59807	59807	59808	59806	59807	59810	59808	2	59809	59806	1	0	59810	3	59810	5	59808	59806	59811	59807	59808	59809	59810	59809
KQ28/1-59823	7	5	6	6	11	10	8	7	9	8	8	11	8	6	59812	3	6	59811	59810	0	59811	6	59813	10	6	5	7	2	5	4	5
KQ29/1-59823	59810	59812	59807	59807	59808	59807	59809	59808	59808	59809	59807	59808	59811	59809	5	59810	59807	2	3	59811	0	59811	6	59809	59807	59812	59808	59809	59810	59811	59810
KQ2/1-59823	7	9	4	6	9	10	6	5	9	6	10	7	4	6	59812	5	6	59811	59810	6	59811	0	59813	10	8	7	5	6	5	4	3
KQ30/1-59823	59812	59814	59809	59809	59810	59807	59811	59810	59810	59811	59809	59810	59813	59811	3	59812	59809	4	5	59813	6	59813	0	59811	59809	59814	59810	59811	59812	59813	59812
KQ31/1-59823	7	9	6	6	5	6	4	5	3	4	6	7	8	6	59810	9	8	59809	59808	10	59809	10	59811	0	8	9	5	10	9	8	9
KQ3/1-59823	5	5	4	8	7	8	10	9	7	8	4	7	12	4	59808	5	8	59807	59806	6	59807	8	59809	8	0	5	5	4	5	8	7
KQ4/1-59823	6	4	7	7	6	9	9	10	6	9	7	8	7	9	59813	4	9	59812	59811	5	59812	7	59814	9	5	0	6	5	6	7	8
KQ5/1-59823	4	6	1	5	6	5	5	6	4	7	7	8	7	5	59809	4	7	59808	59807	7	59808	5	59810	5	5	6	0	5	6	5	4
KQ6/1-59823	5	3	4	6	9	8	8	7	7	8	6	9	8	6	59810	3	6	59809	59808	2	59809	6	59811	10	4	5	5	0	5	4	5
KQ7/1-59823	2	6	5	5	6	7	9	8	6	7	7	6	7	3	59811	6	3	59810	59809	5	59810	5	59812	9	5	6	6	5	0	3	4
KQ8/1-59823	5	7	4	4	9	8	8	7	7	8	10	9	6	6	59812	5	4	59811	59810	4	59811	4	59813	8	8	7	5	4	3	0	3
KQ9/1-59823	6	8	3	5	10	9	7	6	8	7	9	10	7	5	59811	4	5	59810	59809	5	59810	3	59812	9	7	8	4	5	4	3	0
min: 0 max: 59814
Number of single nucleotide polymorphisms (SNPs) identified between 9 blaNDM-positive Klebsiella pneumoniae strains.
snp-dists 0.7.0	KP17/1-20984	KP1/1-20984	KP2/1-20984	KP3/1-20984	KP4/1-20984	KP5/1-20984	KP6/1-20984	KP7/1-20984	KP8/1-20984
KP17/1-20984	0	21	20969	19	22	17	20	18	15
KP1/1-20984	21	0	20960	12	11	14	5	17	20
KP2/1-20984	20969	20960	0	20962	20961	20968	20959	20969	20970
KP3/1-20984	19	12	20962	0	9	16	7	13	16
KP4/1-20984	22	11	20961	9	0	19	12	16	17
KP5/1-20984	17	14	20968	16	19	0	17	11	14
KP6/1-20984	20	5	20959	7	12	17	0	12	19
KP7/1-20984	18	17	20969	13	16	11	12	0	11
KP8/1-20984	15	20	20970	16	17	14	19	11	0
min: 0 max: 20970
Number of single nucleotide polymorphisms (SNPs) identified between 57 blaNDM-positive E. coli strains.
snp-dists 0.7.0	P13chromosome/1-13778	PVA1/1-13778	PVA2/1-13778	PVA3/1-13778	PVA4/1-13778
P13chromosome/1-13778	0	29	30	35	35
PVA1/1-13778	29	0	7	12	8
PVA2/1-13778	30	7	0	5	11
PVA3/1-13778	35	12	5	0	12
PVA4/1-13778	35	8	11	12	0
min: 5 max: 13763
[truncated: 8 more columns]

## Sheet: Supplementary Table S6
Supplementary Table S6:SNP matrix between strains in this study and homozygous strains from the database. (Including: Escherichia coli, Klebsiella pneumoniae, Klebsiella quasipneumoniae. SNP≤35：Light red background)
Number of single nucleotide polymorphisms (SNPs) identified between 1223 blaNDM-positive E. coli strains.
snp-dists 0.7.0	EC1.fasta	EC10.fasta	EC11.fasta	EC12.fasta	EC13.fasta	EC14.fasta	EC15.fasta	EC16.fasta	EC17.fasta	EC18.fasta	EC19.fasta	EC2.fasta	EC20.fasta	EC21.fasta	EC22.fasta	EC23.fasta	EC24.fasta	EC25.fasta	EC26.fasta	EC27.fasta	EC28.fasta	EC29.fasta	EC3.fasta	EC30.fasta	EC31.fasta	EC32.fasta	EC33.fasta	EC34.fasta	EC35.fasta	EC36.fasta	EC37.fasta	EC38.fasta	EC39.fasta	EC4.fasta	EC40.fasta	EC41.fasta	EC42.fasta	EC43.fasta	EC44.fasta	EC45.fasta	EC46.fasta	EC47.fasta	EC48.fasta	EC49.fasta	EC5.fasta	EC50.fasta	EC51.fasta	EC52.fasta	EC53.fasta
EC1.fasta	0	10	10	5469	10	5694	5694	5694	10	10	5461	7340	5694	5694	5694	5694	5461	7340	7340	5168	10	10	10	10	10	5461	4927	6217	6217	6217	6217	6217	7340	10	6217	4926	10	7340	7340	4926	5946	5946	10	5642	10	5461	5262	5262	5262
EC10.fasta	10	0	0	5459	0	5684	5684	5684	0	0	5451	7332	5684	5684	5684	5684	5451	7332	7332	5158	0	0	0	0	0	5451	4917	6207	6207	6207	6207	6207	7332	0	6207	4916	0	7332	7332	4916	5936	5936	0	5632	0	5451	5252	5252	5252
EC11.fasta	10	0	0	5459	0	5684	5684	5684	0	0	5451	7332	5684	5684	5684	5684	5451	7332	7332	5158	0	0	0	0	0	5451	4917	6207	6207	6207	6207	6207	7332	0	6207	4916	0	7332	7332	4916	5936	5936	0	5632	0	5451	5252	5252	5252
EC12.fasta	5469	5459	5459	0	5459	4308	4308	4308	5459	5459	3673	6525	4308	4308	4308	4308	3673	6525	6525	3942	5459	5459	5459	5459	5459	3673	4237	4443	4443	4443	4443	4443	6525	5459	4443	4236	5459	6525	6525	4236	3886	3886	5459	5017	5459	3673	3485	3485	3485
EC13.fasta	10	0	0	5459	0	5684	5684	5684	0	0	5451	7332	5684	5684	5684	5684	5451	7332	7332	5158	0	0	0	0	0	5451	4917	6207	6207	6207	6207	6207	7332	0	6207	4916	0	7332	7332	4916	5936	5936	0	5632	0	5451	5252	5252	5252
EC14.fasta	5694	5684	5684	4308	5684	0	0	0	5684	5684	3752	6101	0	0	0	0	3752	6101	6101	1966	5684	5684	5684	5684	5684	3752	4738	4495	4495	4495	4495	4495	6101	5684	4495	4737	5684	6101	6101	4737	5308	5308	5684	5410	5684	3752	3453	3453	3453
EC15.fasta	5694	5684	5684	4308	5684	0	0	0	5684	5684	3752	6101	0	0	0	0	3752	6101	6101	1966	5684	5684	5684	5684	5684	3752	4738	4495	4495	4495	4495	4495	6101	5684	4495	4737	5684	6101	6101	4737	5308	5308	5684	5410	5684	3752	3453	3453	3453
EC16.fasta	5694	5684	5684	4308	5684	0	0	0	5684	5684	3752	6101	0	0	0	0	3752	6101	6101	1966	5684	5684	5684	5684	5684	3752	4738	4495	4495	4495	4495	4495	6101	5684	4495	4737	5684	6101	6101	4737	5308	5308	5684	5410	5684	3752	3453	3453	3453
EC17.fasta	10	0	0	5459	0	5684	5684	5684	0	0	5451	7332	5684	5684	5684	5684	5451	7332	7332	5158	0	0	0	0	0	5451	4917	6207	6207	6207	6207	6207	7332	0	6207	4916	0	7332	7332	4916	5936	5936	0	5632	0	5451	5252	5252	5252
EC18.fasta	10	0	0	5459	0	5684	5684	5684	0	0	5451	7332	5684	5684	5684	5684	5451	7332	7332	5158	0	0	0	0	0	5451	4917	6207	6207	6207	6207	6207	7332	0	6207	4916	0	7332	7332	4916	5936	5936	0	5632	0	5451	5252	5252	5252
EC19.fasta	5461	5451	5451	3673	5451	3752	3752	3752	5451	5451	0	6674	3752	3752	3752	3752	0	6674	6674	3054	5451	5451	5451	5451	5451	0	4073	4723	4723	4723	4723	4723	6674	5451	4723	4072	5451	6674	6674	4072	5367	5367	5451	4974	5451	0	952	952	952
EC2.fasta	7340	7332	7332	6525	7332	6101	6101	6101	7332	7332	6674	0	6101	6101	6101	6101	6674	0	0	6178	7332	7332	7332	7332	7332	6674	6838	5883	5883	5883	5883	5883	0	7332	5883	6837	7332	0	0	6837	6859	6859	7332	6888	7332	6674	6369	6369	6369
EC20.fasta	5694	5684	5684	4308	5684	0	0	0	5684	5684	3752	6101	0	0	0	0	3752	6101	6101	1966	5684	5684	5684	5684	5684	3752	4738	4495	4495	4495	4495	4495	6101	5684	4495	4737	5684	6101	6101	4737	5308	5308	5684	5410	5684	3752	3453	3453	3453
EC21.fasta	5694	5684	5684	4308	5684	0	0	0	5684	5684	3752	6101	0	0	0	0	3752	6101	6101	1966	5684	5684	5684	5684	5684	3752	4738	4495	4495	4495	4495	4495	6101	5684	4495	4737	5684	6101	6101	4737	5308	5308	5684	5410	5684	3752	3453	3453	3453
EC22.fasta	5694	5684	5684	4308	5684	0	0	0	5684	5684	3752	6101	0	0	0	0	3752	6101	6101	1966	5684	5684	5684	5684	5684	3752	4738	4495	4495	4495	4495	4495	6101	5684	4495	4737	5684	6101	6101	4737	5308	5308	5684	5410	5684	3752	3453	3453	3453
EC23.fasta	5694	5684	5684	4308	5684	0	0	0	5684	5684	3752	6101	0	0	0	0	3752	6101	6101	1966	5684	5684	5684	5684	5684	3752	4738	4495	4495	4495	4495	4495	6101	5684	4495	4737	5684	6101	6101	4737	5308	5308	5684	5410	5684	3752	3453	3453	3453
EC24.fasta	5461	5451	5451	3673	5451	3752	3752	3752	5451	5451	0	6674	3752	3752	3752	3752	0	6674	6674	3054	5451	5451	5451	5451	5451	0	4073	4723	4723	4723	4723	4723	6674	5451	4723	4072	5451	6674	6674	4072	5367	5367	5451	4974	5451	0	952	952	952
EC25.fasta	7340	7332	7332	6525	7332	6101	6101	6101	7332	7332	6674	0	6101	6101	6101	6101	6674	0	0	6178	7332	7332	7332	7332	7332	6674	6838	5883	5883	5883	5883	5883	0	7332	5883	6837	7332	0	0	6837	6859	6859	7332	6888	7332	6674	6369	6369	6369
EC26.fasta	7340	7332	7332	6525	7332	6101	6101	6101	7332	7332	6674	0	6101	6101	6101	6101	6674	0	0	6178	7332	7332	7332	7332	7332	6674	6838	5883	5883	5883	5883	5883	0	7332	5883	6837	7332	0	0	6837	6859	6859	7332	6888	7332	6674	6369	6369	6369
EC27.fasta	5168	5158	5158	3942	5158	1966	1966	1966	5158	5158	3054	6178	1966	1966	1966	1966	3054	6178	6178	0	5158	5158	5158	5158	5158	3054	4081	4401	4401	4401	4401	4401	6178	5158	4401	4080	5158	6178	6178	4080	5107	5107	5158	4998	5158	3054	2765	2765	2765
EC28.fasta	10	0	0	5459	0	5684	5684	5684	0	0	5451	7332	5684	5684	5684	5684	5451	7332	7332	5158	0	0	0	0	0	5451	4917	6207	6207	6207	6207	6207	7332	0	6207	4916	0	7332	7332	4916	5936	5936	0	5632	0	5451	5252	5252	5252
EC29.fasta	10	0	0	5459	0	5684	5684	5684	0	0	5451	7332	5684	5684	5684	5684	5451	7332	7332	5158	0	0	0	0	0	5451	4917	6207	6207	6207	6207	6207	7332	0	6207	4916	0	7332	7332	4916	5936	5936	0	5632	0	5451	5252	5252	5252
EC3.fasta	10	0	0	5459	0	5684	5684	5684	0	0	5451	7332	5684	5684	5684	5684	5451	7332	7332	5158	0	0	0	0	0	5451	4917	6207	6207	6207	6207	6207	7332	0	6207	4916	0	7332	7332	4916	5936	5936	0	5632	0	5451	5252	5252	5252
EC30.fasta	10	0	0	5459	0	5684	5684	5684	0	0	5451	7332	5684	5684	5684	5684	5451	7332	7332	5158	0	0	0	0	0	5451	4917	6207	6207	6207	6207	6207	7332	0	6207	4916	0	7332	7332	4916	5936	5936	0	5632	0	5451	5252	5252	5252
EC31.fasta	10	0	0	5459	0	5684	5684	5684	0	0	5451	7332	5684	5684	5684	5684	5451	7332	7332	5158	0	0	0	0	0	5451	4917	6207	6207	6207	6207	6207	7332	0	6207	4916	0	7332	7332	4916	5936	5936	0	5632	0	5451	5252	5252	5252
EC32.fasta	5461	5451	5451	3673	5451	3752	3752	3752	5451	5451	0	6674	3752	3752	3752	3752	0	6674	6674	3054	5451	5451	5451	5451	5451	0	4073	4723	4723	4723	4723	4723	6674	5451	4723	4072	5451	6674	6674	4072	5367	5367	5451	4974	5451	0	952	952	952
EC33.fasta	4927	4917	4917	4237	4917	4738	4738	4738	4917	4917	4073	6838	4738	4738	4738	4738	4073	6838	6838	4081	4917	4917	4917	4917	4917	4073	0	5202	5202	5202	5202	5202	6838	4917	5202	1	4917	6838	6838	1	5362	5362	4917	5048	4917	4073	3799	3799	3799
EC34.fasta	6217	6207	6207	4443	6207	4495	4495	4495	6207	6207	4723	5883	4495	4495	4495	4495	4723	5883	5883	4401	6207	6207	6207	6207	6207	4723	5202	0	0	0	0	0	5883	6207	0	5201	6207	5883	5883	5201	5460	5460	6207	5401	6207	4723	4380	4380	4380
EC35.fasta	6217	6207	6207	4443	6207	4495	4495	4495	6207	6207	4723	5883	4495	4495	4495	4495	4723	5883	5883	4401	6207	6207	6207	6207	6207	4723	5202	0	0	0	0	0	5883	6207	0	5201	6207	5883	5883	5201	5460	5460	6207	5401	6207	4723	4380	4380	4380
EC36.fasta	6217	6207	6207	4443	6207	4495	4495	4495	6207	6207	4723	5883	4495	4495	4495	4495	4723	5883	5883	4401	6207	6207	6207	6207	6207	4723	5202	0	0	0	0	0	5883	6207	0	5201	6207	5883	5883	5201	5460	5460	6207	5401	6207	4723	4380	4380	4380
EC37.fasta	6217	6207	6207	4443	6207	4495	4495	4495	6207	6207	4723	5883	4495	4495	4495	4495	4723	5883	5883	4401	6207	6207	6207	6207	6207	4723	5202	0	0	0	0	0	5883	6207	0	5201	6207	5883	5883	5201	5460	5460	6207	5401	6207	4723	4380	4380	4380
EC38.fasta	6217	6207	6207	4443	6207	4495	4495	4495	6207	6207	4723	5883	4495	4495	4495	4495	4723	5883	5883	4401	6207	6207	6207	6207	6207	4723	5202	0	0	0	0	0	5883	6207	0	5201	6207	5883	5883	5201	5460	5460	6207	5401	6207	4723	4380	4380	4380
EC39.fasta	7340	7332	7332	6525	7332	6101	6101	6101	7332	7332	6674	0	6101	6101	6101	6101	6674	0	0	6178	7332	7332	7332	7332	7332	6674	6838	5883	5883	5883	5883	5883	0	7332	5883	6837	7332	0	0	6837	6859	6859	7332	6888	7332	6674	6369	6369	6369
EC4.fasta	10	0	0	5459	0	5684	5684	5684	0	0	5451	7332	5684	5684	5684	5684	5451	7332	7332	5158	0	0	0	0	0	5451	4917	6207	6207	6207	6207	6207	7332	0	6207	4916	0	7332	7332	4916	5936	5936	0	5632	0	5451	5252	5252	5252
EC40.fasta	6217	6207	6207	4443	6207	4495	4495	4495	6207	6207	4723	5883	4495	4495	4495	4495	4723	5883	5883	4401	6207	6207	6207	6207	6207	4723	5202	0	0	0	0	0	5883	6207	0	5201	6207	5883	5883	5201	5460	5460	6207	5401	6207	4723	4380	4380	4380
EC41.fasta	4926	4916	4916	4236	4916	4737	4737	4737	4916	4916	4072	6837	4737	4737	4737	4737	4072	6837	6837	4080	4916	4916	4916	4916	4916	4072	1	5201	5201	5201	5201	5201	6837	4916	5201	0	4916	6837	6837	0	5361	5361	4916	5047	4916	4072	3798	3798	3798
EC42.fasta	10	0	0	5459	0	5684	5684	5684	0	0	5451	7332	5684	5684	5684	5684	5451	7332	7332	5158	0	0	0	0	0	5451	4917	6207	6207	6207	6207	6207	7332	0	6207	4916	0	7332	7332	4916	5936	5936	0	5632	0	5451	5252	5252	5252
EC43.fasta	7340	7332	7332	6525	7332	6101	6101	6101	7332	7332	6674	0	6101	6101	6101	6101	6674	0	0	6178	7332	7332	7332	7332	7332	6674	6838	5883	5883	5883	5883	5883	0	7332	5883	6837	7332	0	0	6837	6859	6859	7332	6888	7332	6674	6369	6369	6369
EC44.fasta	7340	7332	7332	6525	7332	6101	6101	6101	7332	7332	6674	0	6101	6101	6101	6101	6674	0	0	6178	7332	7332	7332	7332	7332	6674	6838	5883	5883	5883	5883	5883	0	7332	5883	6837	7332	0	0	6837	6859	6859	7332	6888	7332	6674	6369	6369	6369
EC45.fasta	4926	4916	4916	4236	4916	4737	4737	4737	4916	4916	4072	6837	4737	4737	4737	4737	4072	6837	6837	4080	4916	4916	4916	4916	4916	4072	1	5201	5201	5201	5201	5201	6837	4916	5201	0	4916	6837	6837	0	5361	5361	4916	5047	4916	4072	3798	3798	3798
EC46.fasta	5946	5936	5936	3886	5936	5308	5308	5308	5936	5936	5367	6859	5308	5308	5308	5308	5367	6859	6859	5107	5936	5936	5936	5936	5936	5367	5362	5460	5460	5460	5460	5460	6859	5936	5460	5361	5936	6859	6859	5361	0	0	5936	4976	5936	5367	5057	5057	5057
EC47.fasta	5946	5936	5936	3886	5936	5308	5308	5308	5936	5936	5367	6859	5308	5308	5308	5308	5367	6859	6859	5107	5936	5936	5936	5936	5936	5367	5362	5460	5460	5460	5460	5460	6859	5936	5460	5361	5936	6859	6859	5361	0	0	5936	4976	5936	5367	5057	5057	5057
EC48.fasta	10	0	0	5459	0	5684	5684	5684	0	0	5451	7332	5684	5684	5684	5684	5451	7332	7332	5158	0	0	0	0	0	5451	4917	6207	6207	6207	6207	6207	7332	0	6207	4916	0	7332	7332	4916	5936	5936	0	5632	0	5451	5252	5252	5252
EC49.fasta	5642	5632	5632	5017	5632	5410	5410	5410	5632	5632	4974	6888	5410	5410	5410	5410	4974	6888	6888	4998	5632	5632	5632	5632	5632	4974	5048	5401	5401	5401	5401	5401	6888	5632	5401	5047	5632	6888	6888	5047	4976	4976	5632	0	5632	4974	4744	4744	4744
EC5.fasta	10	0	0	5459	0	5684	5684	5684	0	0	5451	7332	5684	5684	5684	5684	5451	7332	7332	5158	0	0	0	0	0	5451	4917	6207	6207	6207	6207	6207	7332	0	6207	4916	0	7332	7332	4916	5936	5936	0	5632	0	5451	5252	5252	5252
EC50.fasta	5461	5451	5451	3673	5451	3752	3752	3752	5451	5451	0	6674	3752	3752	3752	3752	0	6674	6674	3054	5451	5451	5451	5451	5451	0	4073	4723	4723	4723	4723	4723	6674	5451	4723	4072	5451	6674	6674	4072	5367	5367	5451	4974	5451	0	952	952	952
EC51.fasta	5262	5252	5252	3485	5252	3453	3453	3453	5252	5252	952	6369	3453	3453	3453	3453	952	6369	6369	2765	5252	5252	5252	5252	5252	952	3799	4380	4380	4380	4380	4380	6369	5252	4380	3798	5252	6369	6369	3798	5057	5057	5252	4744	5252	952	0	0	0
EC52.fasta	5262	5252	5252	3485	5252	3453	3453	3453	5252	5252	952	6369	3453	3453	3453	3453	952	6369	6369	2765	5252	5252	5252	5252	5252	952	3799	4380	4380	4380	4380	4380	6369	5252	4380	3798	5252	6369	6369	3798	5057	5057	5252	4744	5252	952	0	0	0
EC53.fasta	5262	5252	5252	3485	5252	3453	3453	3453	5252	5252	952	6369	3453	3453	3453	3453	952	6369	6369	2765	5252	5252	5252	5252	5252	952	3799	4380	4380	4380	4380	4380	6369	5252	4380	3798	5252	6369	6369	3798	5057	5057	5252	4744	5252	952	0	0	0
EC54.fasta	5262	5252	5252	3485	5252	3453	3453	3453	5252	5252	952	6369	3453	3453	3453	3453	952	6369	6369	2765	5252	5252	5252	5252	5252	952	3799	4380	4380	4380	4380	4380	6369	5252	4380	3798	5252	6369	6369	3798	5057	5057	5252	4744	5252	952	0	0	0
EC55.fasta	5262	5252	5252	3485	5252	3453	3453	3453	5252	5252	952	6369	3453	3453	3453	3453	952	6369	6369	2765	5252	5252	5252	5252	5252	952	3799	4380	4380	4380	4380	4380	6369	5252	4380	3798	5252	6369	6369	3798	5057	5057	5252	4744	5252	952	0	0	0
EC56.fasta	5262	5252	5252	3485	5252	3453	3453	3453	5252	5252	952	6369	3453	3453	3453	3453	952	6369	6369	2765	5252	5252	5252	5252	5252	952	3799	4380	4380	4380	4380	4380	6369	5252	4380	3798	5252	6369	6369	3798	5057	5057	5252	4744	5252	952	0	0	0
EC57.fasta	5263	5253	5253	3486	5253	3454	3454	3454	5253	5253	953	6370	3454	3454	3454	3454	953	6370	6370	2766	5253	5253	5253	5253	5253	953	3800	4381	4381	4381	4381	4381	6370	5253	4381	3799	5253	6370	6370	3799	5058	5058	5253	4745	5253	953	1	1	1
EC6.fasta	10	0	0	5459	0	5684	5684	5684	0	0	5451	7332	5684	5684	5684	5684	5451	7332	7332	5158	0	0	0	0	0	5451	4917	6207	6207	6207	6207	6207	7332	0	6207	4916	0	7332	7332	4916	5936	5936	0	5632	0	5451	5252	5252	5252
EC7.fasta	7340	7332	7332	6525	7332	6101	6101	6101	7332	7332	6674	0	6101	6101	6101	6101	6674	0	0	6178	7332	7332	7332	7332	7332	6674	6838	5883	5883	5883	5883	5883	0	7332	5883	6837	7332	0	0	6837	6859	6859	7332	6888	7332	6674	6369	6369	6369
EC8.fasta	10	0	0	5459	0	5684	5684	5684	0	0	5451	7332	5684	5684	5684	5684	5451	7332	7332	5158	0	0	0	0	0	5451	4917	6207	6207	6207	6207	6207	7332	0	6207	4916	0	7332	7332	4916	5936	5936	0	5632	0	5451	5252	5252	5252
EC9.fasta	10	0	0	5459	0	5684	5684	5684	0	0	5451	7332	5684	5684	5684	5684	5451	7332	7332	5158	0	0	0	0	0	5451	4917	6207	6207	6207	6207	6207	7332	0	6207	4916	0	7332	7332	4916	5936	5936	0	5632	0	5451	5252	5252	5252
Number of single nucleotide polymorphisms (SNPs) identified between 676 blaNDM-positive Klebsiella pneumoniae strains.
snp-dists 0.7.0	GCA_000807515.2_ASM80751v2_genomic.fna	GCA_001887995.2_ASM188799v2_genomic.fna	GCA_002164765.1_ASM216476v1_genomic.fna	GCA_002164795.1_ASM216479v1_genomic.fna	GCA_002257775.1_ASM225777v1_genomic.fna	GCA_002257785.1_ASM225778v1_genomic.fna	GCA_002257875.1_ASM225787v1_genomic.fna	GCA_002258155.1_ASM225815v1_genomic.fna	GCA_002258175.2_ASM225817v2_genomic.fna	GCA_002264195.1_ASM226419v1_genomic.fna	GCA_002811335.4_ASM281133v4_genomic.fna	GCA_002852995.3_ASM285299v3_genomic.fna	GCA_002853455.1_ASM285345v1_genomic.fna	GCA_002853465.1_ASM285346v1_genomic.fna	GCA_002853475.2_ASM285347v2_genomic.fna	GCA_002944845.1_ASM294484v1_genomic.fna	GCA_003037185.2_ASM303718v2_genomic.fna	GCA_003037655.1_ASM303765v1_genomic.fna	GCA_003037665.1_ASM303766v1_genomic.fna	GCA_003038115.1_ASM303811v1_genomic.fna	GCA_004127615.1_ASM412761v1_genomic.fna	GCA_004127625.1_ASM412762v1_genomic.fna	GCA_004127675.1_ASM412767v1_genomic.fna	GCA_004127685.1_ASM412768v1_genomic.fna	GCA_004127695.1_ASM412769v1_genomic.fna	GCA_004127715.1_ASM412771v1_genomic.fna	GCA_004127765.1_ASM412776v1_genomic.fna	GCA_004127795.1_ASM412779v1_genomic.fna	GCA_004127845.1_ASM412784v1_genomic.fna	GCA_004127855.1_ASM412785v1_genomic.fna	GCA_004127875.1_ASM412787v1_genomic.fna	GCA_004127885.1_ASM412788v1_genomic.fna	GCA_004294665.1_ASM429466v1_genomic.fna	GCA_004294745.1_ASM429474v1_genomic.fna	GCA_004320565.1_ASM432056v1_genomic.fna	GCA_004320595.1_ASM432059v1_genomic.fna	GCA_004320625.1_ASM432062v1_genomic.fna	GCA_004321285.1_ASM432128v1_genomic.fna	GCA_004321365.1_ASM432136v1_genomic.fna	GCA_004321435.1_ASM432143v1_genomic.fna	GCA_004321445.1_ASM432144v1_genomic.fna	GCA_004802835.1_ASM480283v1_genomic.fna	GCA_004802905.1_ASM480290v1_genomic.fna	GCA_004802995.1_ASM480299v1_genomic.fna	GCA_004803145.1_ASM480314v1_genomic.fna	GCA_004803185.1_ASM480318v1_genomic.fna	GCA_005503745.1_ASM550374v1_genomic.fna	GCA_005503795.1_ASM550379v1_genomic.fna	GCA_005503805.1_ASM550380v1_genomic.fna
KP1.fasta	6101	5942	5975	5975	6201	5944	6201	6025	6137	6062	6049	5943	5944	5944	5943	5876	6078	6281	6281	6015	6018	6019	6201	6202	6059	6030	6015	6020	6133	6196	6166	6172	6208	6208	5975	6134	6134	6134	5974	5974	5974	6316	6307	6307	6307	6307	6204	6313	6312
KP10.fasta	65952	66052	66057	66057	66090	66052	66090	66134	66126	65998	65974	66053	66054	66054	66053	65927	66011	65963	65963	65966	66085	66086	66074	66075	66138	65992	65976	66087	66124	66072	66064	66069	66242	66242	66066	66106	66106	66106	66065	66065	66065	66002	65993	65993	65993	65993	66095	65935	65934
KP11.fasta	65952	66052	66057	66057	66090	66052	66090	66134	66126	65998	65974	66053	66054	66054	66053	65927	66011	65963	65963	65966	66085	66086	66074	66075	66138	65992	65976	66087	66124	66072	66064	66069	66242	66242	66066	66106	66106	66106	66065	66065	66065	66002	65993	65993	65993	65993	66095	65935	65934
KP12.fasta	65452	65636	65505	65505	65586	65637	65586	65612	65703	65570	65466	65637	65638	65638	65637	65390	65583	65419	65419	65514	65536	65537	65648	65649	65594	65499	65483	65538	65731	65638	65642	65647	65803	65803	65602	65665	65665	65665	65601	65601	65601	65513	65504	65504	65504	65504	65591	65498	65497
KP13.fasta	65452	65636	65505	65505	65586	65637	65586	65612	65703	65570	65466	65637	65638	65638	65637	65390	65583	65419	65419	65514	65536	65537	65648	65649	65594	65499	65483	65538	65731	65638	65642	65647	65803	65803	65602	65665	65665	65665	65601	65601	65601	65513	65504	65504	65504	65504	65591	65498	65497
KP14.fasta	65952	66052	66057	66057	66090	66052	66090	66134	66126	65998	65974	66053	66054	66054	66053	65927	66011	65963	65963	65966	66085	66086	66074	66075	66138	65992	65976	66087	66124	66072	66064	66069	66242	66242	66066	66106	66106	66106	66065	66065	66065	66002	65993	65993	65993	65993	66095	65935	65934
KP15.fasta	65452	65636	65505	65505	65586	65637	65586	65612	65703	65570	65466	65637	65638	65638	65637	65390	65583	65419	65419	65514	65536	65537	65648	65649	65594	65499	65483	65538	65731	65638	65642	65647	65803	65803	65602	65665	65665	65665	65601	65601	65601	65513	65504	65504	65504	65504	65591	65498	65497
KP16.fasta	65452	65636	65505	65505	65586	65637	65586	65612	65703	65570	65466	65637	65638	65638	65637	65390	65583	65419	65419	65514	65536	65537	65648	65649	65594	65499	65483	65538	65731	65638	65642	65647	65803	65803	65602	65665	65665	65665	65601	65601	65601	65513	65504	65504	65504	65504	65591	65498	65497
KP17.fasta	6101	5942	5975	5975	6201	5944	6201	6025	6137	6062	6049	5943	5944	5944	5943	5876	6078	6281	6281	6015	6018	6019	6201	6202	6059	6030	6015	6020	6133	6196	6166	6172	6208	6208	5975	6134	6134	6134	5974	5974	5974	6316	6307	6307	6307	6307	6204	6313	6312
KP18.fasta	65952	66052	66057	66057	66090	66052	66090	66134	66126	65998	65974	66053	66054	66054	66053	65927	66011	65963	65963	65966	66085	66086	66074	66075	66138	65992	65976	66087	66124	66072	66064	66069	66242	66242	66066	66106	66106	66106	66065	66065	66065	66002	65993	65993	65993	65993	66095	65935	65934
KP2.fasta	6446	6083	6281	6281	6276	6085	6276	6266	6500	6123	6406	6084	6085	6085	6084	6251	6139	6323	6323	6077	6330	6331	6346	6347	6331	6439	6423	6332	6375	6288	6295	6301	6185	6185	6319	6390	6390	6390	6318	6318	6318	6537	6528	6528	6528	6528	6279	6476	6475
KP3.fasta	6101	5942	5975	5975	6201	5944	6201	6025	6137	6062	6049	5943	5944	5944	5943	5876	6078	6281	6281	6015	6018	6019	6201	6202	6059	6030	6015	6020	6133	6196	6166	6172	6208	6208	5975	6134	6134	6134	5974	5974	5974	6316	6307	6307	6307	6307	6204	6313	6312
KP4.fasta	6101	5942	5975	5975	6201	5944	6201	6025	6137	6062	6049	5943	5944	5944	5943	5876	6078	6281	6281	6015	6018	6019	6201	6202	6059	6030	6015	6020	6133	6196	6166	6172	6208	6208	5975	6134	6134	6134	5974	5974	5974	6316	6307	6307	6307	6307	6204	6313	6312
KP5.fasta	6101	5942	5975	5975	6201	5944	6201	6025	6137	6062	6049	5943	5944	5944	5943	5876	6078	6281	6281	6015	6018	6019	6201	6202	6059	6030	6015	6020	6133	6196	6166	6172	6208	6208	5975	6134	6134	6134	5974	5974	5974	6316	6307	6307	6307	6307	6204	6313	6312
KP6.fasta	6101	5942	5975	5975	6201	5944	6201	6025	6137	6062	6049	5943	5944	5944	5943	5876	6078	6281	6281	6015	6018	6019	6201	6202	6059	6030	6015	6020	6133	6196	6166	6172	6208	6208	5975	6134	6134	6134	5974	5974	5974	6316	6307	6307	6307	6307	6204	6313	6312
KP7.fasta	6101	5942	5975	5975	6201	5944	6201	6025	6137	6062	6049	5943	5944	5944	5943	5876	6078	6281	6281	6015	6018	6019	6201	6202	6059	6030	6015	6020	6133	6196	6166	6172	6208	6208	5975	6134	6134	6134	5974	5974	5974	6316	6307	6307	6307	6307	6204	6313	6312
KP8.fasta	6101	5942	5975	5975	6201	5944	6201	6025	6137	6062	6049	5943	5944	5944	5943	5876	6078	6281	6281	6015	6018	6019	6201	6202	6059	6030	6015	6020	6133	6196	6166	6172	6208	6208	5975	6134	6134	6134	5974	5974	5974	6316	6307	6307	6307	6307	6204	6313	6312
KP9.fasta	65452	65636	65505	65505	65586	65637	65586	65612	65703	65570	65466	65637	65638	65638	65637	65390	65583	65419	65419	65514	65536	65537	65648	65649	65594	65499	65483	65538	65731	65638	65642	65647	65803	65803	65602	65665	65665	65665	65601	65601	65601	65513	65504	65504	65504	65504	65591	65498	65497
Number of single nucleotide polymorphisms (SNPs) identified between 117 blaNDM-positive Klebsiella quasipneumoniae strains.
snp-dists 0.8.2	GCA_002853015.1_ASM285301v1_genomic.fna	GCA_002853045.1_ASM285304v1_genomic.fna	GCA_004320585.1_ASM432058v1_genomic.fna	GCA_004320605.1_ASM432060v1_genomic.fna	GCA_004320615.1_ASM432061v1_genomic.fna	GCA_004320685.1_ASM432068v1_genomic.fna	GCA_004320695.1_ASM432069v1_genomic.fna	GCA_004320705.1_ASM432070v1_genomic.fna	GCA_004320715.1_ASM432071v1_genomic.fna	GCA_004320725.1_ASM432072v1_genomic.fna	GCA_004320785.1_ASM432078v1_genomic.fna	GCA_004320795.1_ASM432079v1_genomic.fna	GCA_004320805.1_ASM432080v1_genomic.fna	GCA_004320815.1_ASM432081v1_genomic.fna	GCA_004320825.1_ASM432082v1_genomic.fna	GCA_004320885.1_ASM432088v1_genomic.fna	GCA_004320895.1_ASM432089v1_genomic.fna	GCA_004320905.1_ASM432090v1_genomic.fna	GCA_004320915.1_ASM432091v1_genomic.fna	GCA_004320955.1_ASM432095v1_genomic.fna	GCA_004320985.1_ASM432098v1_genomic.fna	GCA_004320995.1_ASM432099v1_genomic.fna	GCA_004321005.1_ASM432100v1_genomic.fna	GCA_004321025.1_ASM432102v1_genomic.fna	GCA_004321035.1_ASM432103v1_genomic.fna	GCA_004321065.1_ASM432106v1_genomic.fna	GCA_004321085.1_ASM432108v1_genomic.fna	GCA_004321095.1_ASM432109v1_genomic.fna	GCA_004321125.1_ASM432112v1_genomic.fna	GCA_004321165.1_ASM432116v1_genomic.fna	GCA_004321175.1_ASM432117v1_genomic.fna	GCA_004321185.1_ASM432118v1_genomic.fna	GCA_004321195.1_ASM432119v1_genomic.fna	GCA_004321225.1_ASM432122v1_genomic.fna	GCA_004321255.1_ASM432125v1_genomic.fna	GCA_004321305.1_ASM432130v1_genomic.fna	GCA_004321315.1_ASM432131v1_genomic.fna	GCA_004321325.1_ASM432132v1_genomic.fna	GCA_004321335.1_ASM432133v1_genomic.fna	GCA_004321405.1_ASM432140v1_genomic.fna	GCA_004321415.1_ASM432141v1_genomic.fna	GCA_005503875.1_ASM550387v1_genomic.fna	GCA_005503885.1_ASM550388v1_genomic.fna	GCA_008923165.1_ASM892316v1_genomic.fna	GCA_011075265.1_ASM1107526v1_genomic.fna	GCA_017161385.1_ASM1716138v1_genomic.fna	GCA_018604125.1_ASM1860412v1_genomic.fna	GCA_019038845.1_ASM1903884v1_genomic.fna	GCA_019038915.1_ASM1903891v1_genomic.fna
KQ1.fasta	96260	14527	118852	119543	119466	119285	119272	119519	119602	119612	119612	119521	24422	119612	119570	119526	119605	119508	119588	119538	119430	109477	119316	119575	24442	119602	119289	119468	119588	119584	119612	119612	117699	119313	24395	119477	117604	24413	119589	119576	119290	22803	20073	95912	20665	14583	20746	20051	20734
KQ10.fasta	96261	14528	118853	119544	119467	119286	119273	119520	119603	119613	119613	119522	24422	119613	119571	119527	119606	119509	119589	119539	119431	109478	119317	119576	24442	119603	119290	119469	119589	119585	119613	119613	117700	119314	24396	119478	117605	24414	119590	119577	119291	22803	20074	95913	20665	14583	20746	20051	20735
KQ11.fasta	96244	14531	118836	119527	119450	119269	119256	119503	119586	119596	119596	119505	24425	119596	119554	119510	119589	119492	119572	119522	119414	109461	119300	119559	24445	119586	119273	119452	119572	119568	119596	119596	117683	119297	24399	119461	117588	24417	119573	119560	119274	22804	20075	95893	20670	14586	20749	20053	20737
KQ12.fasta	96260	14527	118852	119543	119466	119285	119272	119519	119602	119612	119612	119521	24422	119612	119570	119526	119605	119508	119588	119538	119430	109477	119316	119575	24442	119602	119289	119468	119588	119584	119612	119612	117699	119313	24396	119477	117604	24414	119589	119576	119290	22803	20073	95912	20665	14583	20746	20051	20734
KQ13.fasta	96261	14528	118853	119544	119467	119286	119273	119520	119603	119613	119613	119522	24422	119613	119571	119527	119606	119509	119589	119539	119431	109478	119317	119576	24442	119603	119290	119469	119589	119585	119613	119613	117700	119314	24396	119478	117605	24414	119590	119577	119291	22803	20074	95913	20665	14583	20746	20051	20735
KQ14.fasta	96261	14528	118853	119544	119467	119286	119273	119520	119603	119613	119613	119522	24422	119613	119571	119527	119606	119509	119589	119539	119431	109478	119317	119576	24442	119603	119290	119469	119589	119585	119613	119613	117700	119314	24396	119478	117605	24414	119590	119577	119291	22803	20074	95913	20665	14583	20746	20051	20735
KQ15.fasta	96261	14528	118853	119544	119467	119286	119273	119520	119603	119613	119613	119522	24422	119613	119571	119527	119606	119509	119589	119539	119431	109478	119317	119576	24442	119603	119290	119469	119589	119585	119613	119613	117700	119314	24395	119478	117605	24413	119590	119577	119291	22803	20074	95913	20665	14583	20746	20051	20735
KQ16.fasta	96261	14528	118853	119544	119467	119286	119273	119520	119603	119613	119613	119522	24422	119613	119571	119527	119606	119509	119589	119539	119431	109478	119317	119576	24442	119603	119290	119469	119589	119585	119613	119613	117700	119314	24396	119478	117605	24414	119590	119577	119291	22803	20074	95913	20665	14583	20746	20051	20735
KQ17.fasta	96261	14528	118853	119544	119467	119286	119273	119520	119603	119613	119613	119522	24422	119613	119571	119527	119606	119509	119589	119539	119431	109478	119317	119576	24442	119603	119290	119469	119589	119585	119613	119613	117700	119314	24395	119478	117605	24413	119590	119577	119291	22803	20074	95913	20665	14583	20746	20051	20735
KQ18.fasta	96261	14528	118853	119544	119467	119286	119273	119520	119603	119613	119613	119522	24422	119613	119571	119527	119606	119509	119589	119539	119431	109478	119317	119576	24442	119603	119290	119469	119589	119585	119613	119613	117700	119314	24396	119478	117605	24414	119590	119577	119291	22803	20074	95913	20665	14583	20746	20051	20735
KQ19.fasta	96261	14528	118854	119545	119468	119287	119274	119521	119604	119614	119614	119523	24422	119614	119572	119528	119607	119510	119590	119540	119432	109479	119318	119577	24442	119604	119291	119470	119590	119586	119614	119614	117701	119315	24395	119479	117606	24413	119591	119578	119292	22803	20074	95913	20665	14583	20746	20051	20735
KQ2.fasta	96262	14529	118854	119545	119468	119287	119274	119521	119604	119614	119614	119523	24423	119614	119572	119528	119607	119510	119590	119540	119432	109478	119318	119577	24443	119604	119291	119470	119590	119586	119614	119614	117701	119315	24397	119479	117606	24415	119591	119578	119292	22804	20075	95914	20666	14584	20747	20052	20736
KQ20.fasta	96262	14529	118854	119545	119468	119287	119274	119521	119604	119614	119614	119523	24423	119614	119572	119528	119607	119510	119590	119540	119432	109478	119318	119577	24443	119604	119291	119470	119590	119586	119614	119614	117701	119315	24397	119479	117606	24415	119591	119578	119292	22804	20075	95914	20666	14584	20747	20052	20736
KQ21.fasta	96262	14529	118854	119545	119468	119287	119274	119521	119604	119614	119614	119523	24423	119614	119572	119528	119607	119510	119590	119540	119432	109478	119318	119577	24443	119604	119291	119470	119590	119586	119614	119614	117701	119315	24397	119479	117606	24415	119591	119578	119292	22804	20075	95914	20666	14584	20747	20052	20736
KQ22.fasta	96261	14528	118853	119544	119467	119286	119273	119520	119603	119613	119613	119522	24422	119613	119571	119527	119606	119509	119589	119539	119431	109478	119317	119576	24442	119603	119290	119469	119589	119585	119613	119613	117700	119314	24396	119478	117605	24414	119590	119577	119291	22803	20074	95913	20665	14583	20746	20051	20735
KQ23.fasta	20187	96401	60403	60866	60834	60785	60814	60821	60882	60886	60886	60865	97319	60886	60864	60863	60885	60838	60877	60864	60831	55672	60790	60845	97413	60885	60802	60865	60877	60881	60886	60886	60126	60843	97262	60864	60002	97306	60882	60884	60807	96799	96479	21221	95853	96325	96328	95637	96752
KQ24.fasta	96261	14528	118853	119544	119467	119286	119273	119520	119603	119613	119613	119522	24422	119613	119571	119527	119606	119509	119589	119539	119431	109478	119317	119576	24442	119603	119290	119469	119589	119585	119613	119613	117700	119314	24396	119478	117605	24414	119590	119577	119291	22803	20074	95913	20665	14583	20746	20051	20735
KQ25.fasta	96262	14528	118854	119545	119469	119288	119275	119521	119605	119614	119615	119524	24422	119615	119573	119528	119608	119510	119591	119540	119433	109479	119318	119577	24442	119605	119291	119470	119591	119586	119615	119615	117701	119316	24396	119480	117607	24414	119591	119579	119292	22803	20073	95913	20665	14583	20746	20051	20734
KQ26.fasta	20187	96396	60403	60866	60834	60785	60814	60821	60882	60886	60886	60865	97314	60886	60864	60863	60885	60838	60877	60864	60831	55672	60790	60845	97408	60885	60802	60865	60877	60881	60886	60886	60126	60843	97257	60864	60002	97301	60882	60884	60807	96794	96474	21221	95848	96319	96322	95632	96747
KQ27.fasta	20186	96400	60402	60865	60833	60784	60813	60820	60881	60885	60885	60864	97318	60885	60863	60862	60884	60837	60876	60863	60830	55671	60789	60844	97412	60884	60801	60864	60876	60880	60885	60885	60125	60842	97261	60863	60001	97305	60881	60883	60806	96798	96477	21220	95852	96323	96326	95636	96750
KQ28.fasta	96261	14528	118853	119544	119467	119286	119273	119520	119603	119613	119613	119522	24422	119613	119571	119527	119606	119509	119589	119539	119431	109478	119317	119576	24442	119603	119290	119469	119589	119585	119613	119613	117700	119314	24395	119478	117605	24413	119590	119577	119291	22803	20074	95913	20665	14583	20746	20051	20735
KQ29.fasta	20187	96396	60403	60866	60834	60785	60814	60821	60882	60886	60886	60865	97314	60886	60864	60863	60885	60838	60877	60864	60831	55672	60790	60845	97408	60885	60802	60865	60877	60881	60886	60886	60126	60843	97257	60864	60002	97301	60882	60884	60807	96794	96475	21221	95849	96320	96324	95632	96748
KQ3.fasta	96261	14528	118854	119545	119468	119287	119274	119521	119604	119614	119614	119523	24422	119614	119572	119528	119607	119510	119590	119540	119432	109479	119318	119577	24442	119604	119291	119470	119590	119586	119614	119614	117701	119315	24396	119479	117606	24414	119591	119578	119292	22803	20074	95913	20665	14583	20746	20051	20735
KQ30.fasta	20187	96401	60403	60866	60834	60785	60814	60821	60882	60886	60886	60865	97319	60886	60864	60863	60885	60838	60877	60864	60831	55672	60790	60845	97413	60885	60802	60865	60877	60881	60886	60886	60126	60843	97262	60864	60002	97306	60882	60884	60807	96799	96479	21221	95853	96324	96327	95637	96752
KQ31.fasta	96261	14528	118853	119544	119467	119286	119273	119520	119603	119613	119613	119522	24422	119613	119571	119527	119606	119509	119589	119539	119431	109478	119317	119576	24442	119603	119290	119469	119589	119585	119613	119613	117700	119314	24395	119478	117605	24413	119590	119577	119291	22803	20074	95913	20665	14583	20746	20051	20735
KQ4.fasta	96261	14528	118853	119544	119467	119286	119273	119520	119603	119613	119613	119522	24422	119613	119571	119527	119606	119509	119589	119539	119431	109478	119317	119576	24442	119603	119290	119469	119589	119585	119613	119613	117700	119314	24396	119478	117605	24414	119590	119577	119291	22803	20074	95913	20665	14583	20746	20051	20735
KQ5.fasta	96261	14528	118853	119544	119467	119286	119273	119520	119603	119613	119613	119522	24422	119613	119571	119527	119606	119509	119589	119539	119431	109478	119317	119576	24442	119603	119290	119469	119589	119585	119613	119613	117700	119314	24396	119478	117605	24414	119590	119577	119291	22803	20074	95913	20665	14583	20746	20051	20735
KQ6.fasta	96261	14528	118853	119544	119467	119286	119273	119520	119603	119613	119613	119522	24422	119613	119571	119527	119606	119509	119589	119539	119431	109478	119317	119576	24442	119603	119290	119469	119589	119585	119613	119613	117700	119314	24395	119478	117605	24413	119590	119577	119291	22803	20074	95913	20665	14583	20746	20051	20735
KQ7.fasta	96261	14528	118854	119545	119468	119287	119274	119521	119604	119614	119614	119523	24422	119614	119572	119528	119607	119510	119590	119540	119432	109479	119318	119577	24442	119604	119291	119470	119590	119586	119614	119614	117701	119315	24396	119479	117606	24414	119591	119578	119292	22803	20074	95913	20665	14583	20746	20051	20735
KQ8.fasta	96261	14528	118853	119544	119467	119286	119273	119520	119603	119613	119613	119522	24422	119613	119571	119527	119606	119509	119589	119539	119431	109478	119317	119576	24442	119603	119290	119469	119589	119585	119613	119613	117700	119314	24395	119478	117605	24413	119590	119577	119291	22803	20074	95913	20665	14583	20746	20051	20735
KQ9.fasta	96263	14528	118858	119549	119473	119292	119279	119525	119609	119618	119619	119528	24422	119619	119577	119532	119612	119514	119595	119544	119437	109483	119322	119581	24442	119609	119295	119474	119595	119590	119619	119619	117705	119320	24395	119484	117611	24413	119595	119583	119296	22803	20074	95915	20665	14583	20746	20051	20735
[truncated: 1,174 more columns]

## Sheet: Supplementary Table S7
Supplementary Table S7:The frequency of conjugative transfer of blaNDM gene in the selected 19 strains.
Strain	Species	Conjugation frequency	Location of blaNDM	Accession no.
EC2	Escherichia coli	1.5×10−8	pEC2-NDM1:20817 bp	OQ230783
EC47	Escherichia coli	3.0×10−7	pEC47-NDM5:IncX3, 46161 bp	OQ230784
EC51	Escherichia coli	None	pEC51-NDM5:IncFII, 80348 bp	OQ230786
KP1	Klebsiella pneumoniae	None	pKP1-NDM1:20817 bp	OQ230787
KP2	Klebsiella pneumoniae	3.5×10−7	pKP2-NDM1:IncX3, 47912 bp	OQ230788
KQ1	Klebsiella quasipneumoniae	2.0×10−6	pKQ1-NDM5:IncX3, 48416 bp	OQ230789
EC1	Escherichia coli	9.2×10−5	pEC1-NDM5:IncX3, 47233 bp	OR233054
KQ23	Klebsiella quasipneumoniae	1.0×10−7	pKP9-NDM1:IncX3, 45739 bp	OQ230790
EC3	Escherichia coli	3.2×10−7	pEC3-NDM5:IncX3, 47233 bp	OR233061
EC12	Escherichia coli	5.7×10−7	pEC12-NDM1:IncX3, 47233 bp	OR233060
EC14	Escherichia coli	3.2×10−8	pEC14-NDM5:IncX3, 46161 bp	OR233059
EC19	Escherichia coli	None	pEC19-NDM5:not complete, 7798 bp	OR233062
EC26	Escherichia coli	None	pEC26-NDM1:not complete, 16801 bp	OR233055
EC27	Escherichia coli	2.6×10−6	pEC27-NDM5:IncX3, 43843 bp	OR233058
EC34	Escherichia coli	None	pEC34-NDM5:IncX3, 45661 bp	OR233057
EC49	Escherichia coli	1.7×10−6	pEC49-NDM5:IncX3, 45661 bp	OR233056
EC48	Escherichia coli	5.3×10−6	pEC48-NDM5:IncX3, 47233 bp	Q2307835
PM1	Proteus mirabilis	None	Both on Chromosome(IS cluster) and plasmid(pPM1-NDM5:Inc×3, 48103bp)	SAMN32686646;OQ230782
PVA4	Providencia vermicola	3.2×10−8	Chromosome(ICE)	SAMN32686647
